# Supplementary material for: HDAC1 modulates sepsis-induced immunosuppression by driving the exhaustion of CD8+ T cells
Source: JCI Insight. 2026 Feb 23;11(4):e197224. doi: 10.1172/jci.insight.197224 (PMC13067949; doi:10.1172/jci.insight.197224)
Supplement: Supporting data values [file jciinsight-11-197224-s161.xlsx]

## Sheet: Figure 1B
variable	Overall_P	Nonlinear_P	Cutoff_Value	OR_at_Cutoff	CI_Lower	CI_Upper
lymph	1.11e-16	7e-06	9	0.23	0.17	0.31

## Sheet: Figure 1C
time	n.risk	n.event	n.censor	surv	std.err	upper	lower	strata	lymph_group
0	1269	0	0	1	0	1	1	lymph_group=Low	Low
0	1198	0	0	1	0	1	1	lymph_group=High	High
0.42	1269	1	0	0.999212	0.000788333	1	0.997669	lymph_group=Low	Low
0.43	1268	1	0	0.998424	0.00111531	1	0.996244	lymph_group=Low	Low
0.51	1267	0	1	0.998424	0.00111531	1	0.996244	lymph_group=Low	Low
0.52	1266	0	1	0.998424	0.00111531	1	0.996244	lymph_group=Low	Low
0.53	1265	0	1	0.998424	0.00111531	1	0.996244	lymph_group=Low	Low
0.58	1264	0	1	0.998424	0.00111531	1	0.996244	lymph_group=Low	Low
0.61	1263	0	1	0.998424	0.00111531	1	0.996244	lymph_group=Low	Low
0.63	1262	1	2	0.997633	0.00136832	1	0.994961	lymph_group=Low	Low
0.64	1259	1	0	0.99684	0.0015823	0.999937	0.993754	lymph_group=Low	Low
0.66	1258	1	0	0.996048	0.0017709	0.999511	0.992597	lymph_group=Low	Low
0.67	1257	1	1	0.995256	0.00194151	0.99905	0.991476	lymph_group=Low	Low
0.68	1255	0	1	0.995256	0.00194151	0.99905	0.991476	lymph_group=Low	Low
0.69	1254	1	1	0.994462	0.00209902	0.998562	0.990379	lymph_group=Low	Low
0.7	1252	1	0	0.993668	0.00224597	0.998051	0.989303	lymph_group=Low	Low
0.71	1251	0	1	0.993668	0.00224597	0.998051	0.989303	lymph_group=Low	Low
0.76	1250	0	1	0.993668	0.00224597	0.998051	0.989303	lymph_group=Low	Low
0.78	1249	1	0	0.992872	0.00238451	0.997523	0.988243	lymph_group=Low	Low
0.83	1248	0	1	0.992872	0.00238451	0.997523	0.988243	lymph_group=Low	Low
0.85	1247	1	0	0.992076	0.00251585	0.99698	0.987196	lymph_group=Low	Low
0.86	1246	1	0	0.99128	0.00264086	0.996424	0.986162	lymph_group=Low	Low
0.88	1245	0	1	0.99128	0.00264086	0.996424	0.986162	lymph_group=Low	Low
0.89	1244	0	1	0.99128	0.00264086	0.996424	0.986162	lymph_group=Low	Low
0.9	1243	0	1	0.99128	0.00264086	0.996424	0.986162	lymph_group=Low	Low
0.91	1242	1	1	0.990482	0.00276097	0.995856	0.985136	lymph_group=Low	Low
0.92	1240	0	1	0.990482	0.00276097	0.995856	0.985136	lymph_group=Low	Low
0.93	1239	0	1	0.990482	0.00276097	0.995856	0.985136	lymph_group=Low	Low
0.94	1238	0	2	0.990482	0.00276097	0.995856	0.985136	lymph_group=Low	Low
0.96	1236	1	0	0.98968	0.00287716	0.995277	0.984115	lymph_group=Low	Low
0.98	1235	1	0	0.988879	0.00298902	0.994689	0.983103	lymph_group=Low	Low
1	1234	2	0	0.987276	0.00320152	0.993491	0.9811	lymph_group=Low	Low
1.01	1232	1	1	0.986475	0.0033029	0.992881	0.980109	lymph_group=Low	Low
1.03	1230	0	3	0.986475	0.0033029	0.992881	0.980109	lymph_group=Low	Low
1.04	1227	0	1	0.986475	0.0033029	0.992881	0.980109	lymph_group=Low	Low
1.07	1226	0	2	0.986475	0.0033029	0.992881	0.980109	lymph_group=Low	Low
1.08	1224	0	1	0.986475	0.0033029	0.992881	0.980109	lymph_group=Low	Low
1.1	1223	1	1	0.985668	0.00340268	0.992264	0.979116	lymph_group=Low	Low
1.12	1221	1	0	0.984861	0.00349994	0.99164	0.978128	lymph_group=Low	Low
1.13	1220	0	1	0.984861	0.00349994	0.99164	0.978128	lymph_group=Low	Low
1.14	1219	1	0	0.984053	0.00359487	0.991011	0.977144	lymph_group=Low	Low
1.16	1218	0	1	0.984053	0.00359487	0.991011	0.977144	lymph_group=Low	Low
1.18	1217	1	0	0.983244	0.00368766	0.990377	0.976163	lymph_group=Low	Low
1.19	1216	0	1	0.983244	0.00368766	0.990377	0.976163	lymph_group=Low	Low
1.2	1215	1	2	0.982435	0.00377846	0.989738	0.975186	lymph_group=Low	Low
1.21	1212	0	1	0.982435	0.00377846	0.989738	0.975186	lymph_group=Low	Low
1.22	1211	0	1	0.982435	0.00377846	0.989738	0.975186	lymph_group=Low	Low
1.23	1210	0	1	0.982435	0.00377846	0.989738	0.975186	lymph_group=Low	Low
1.24	1209	0	1	0.982435	0.00377846	0.989738	0.975186	lymph_group=Low	Low
1.25	1208	0	1	0.982435	0.00377846	0.989738	0.975186	lymph_group=Low	Low
1.3	1207	1	1	0.981621	0.0038683	0.989092	0.974207	lymph_group=Low	Low
1.32	1205	0	1	0.981621	0.0038683	0.989092	0.974207	lymph_group=Low	Low
1.35	1204	0	1	0.981621	0.0038683	0.989092	0.974207	lymph_group=Low	Low
1.36	1203	0	1	0.981621	0.0038683	0.989092	0.974207	lymph_group=Low	Low
1.37	1202	1	0	0.980804	0.00395683	0.98844	0.973228	lymph_group=Low	Low
1.38	1201	1	0	0.979988	0.00404355	0.987785	0.972252	lymph_group=Low	Low
1.39	1200	1	0	0.979171	0.0041286	0.987127	0.97128	lymph_group=Low	Low
1.4	1199	1	0	0.978355	0.00421207	0.986465	0.970311	lymph_group=Low	Low
1.42	1198	0	1	0.978355	0.00421207	0.986465	0.970311	lymph_group=Low	Low
1.43	1197	0	1	0.978355	0.00421207	0.986465	0.970311	lymph_group=Low	Low
1.45	1196	0	1	0.978355	0.00421207	0.986465	0.970311	lymph_group=Low	Low
1.5	1195	0	1	0.978355	0.00421207	0.986465	0.970311	lymph_group=Low	Low
1.51	1194	1	0	0.977535	0.0042946	0.985798	0.969341	lymph_group=Low	Low
1.53	1193	0	2	0.977535	0.0042946	0.985798	0.969341	lymph_group=Low	Low
1.58	1191	0	2	0.977535	0.0042946	0.985798	0.969341	lymph_group=Low	Low
1.59	1189	0	1	0.977535	0.0042946	0.985798	0.969341	lymph_group=Low	Low
1.62	1188	0	1	0.977535	0.0042946	0.985798	0.969341	lymph_group=Low	Low
1.64	1187	1	0	0.976712	0.00437652	0.985126	0.968369	lymph_group=Low	Low
1.65	1186	1	0	0.975888	0.00445707	0.98445	0.9674	lymph_group=Low	Low
1.67	1185	0	1	0.975888	0.00445707	0.98445	0.9674	lymph_group=Low	Low
1.7	1184	1	2	0.975064	0.00453645	0.983772	0.966433	lymph_group=Low	Low
1.72	1181	1	1	0.974238	0.00461486	0.98309	0.965466	lymph_group=Low	Low
1.73	1179	0	3	0.974238	0.00461486	0.98309	0.965466	lymph_group=Low	Low
1.75	1176	3	1	0.971753	0.00484476	0.981024	0.962569	lymph_group=Low	Low
1.76	1172	0	1	0.971753	0.00484476	0.981024	0.962569	lymph_group=Low	Low
1.77	1171	1	0	0.970923	0.00491952	0.98033	0.961606	lymph_group=Low	Low
1.78	1170	1	0	0.970093	0.00499327	0.979634	0.960646	lymph_group=Low	Low
1.81	1169	0	1	0.970093	0.00499327	0.979634	0.960646	lymph_group=Low	Low
1.82	1168	0	1	0.970093	0.00499327	0.979634	0.960646	lymph_group=Low	Low
1.83	1167	0	1	0.970093	0.00499327	0.979634	0.960646	lymph_group=Low	Low
1.84	1166	1	0	0.969261	0.00506645	0.978934	0.959684	lymph_group=Low	Low
1.85	1165	0	1	0.969261	0.00506645	0.978934	0.959684	lymph_group=Low	Low
1.86	1164	0	1	0.969261	0.00506645	0.978934	0.959684	lymph_group=Low	Low
1.88	1163	4	1	0.965928	0.00535131	0.976112	0.955849	lymph_group=Low	Low
1.89	1158	0	2	0.965928	0.00535131	0.976112	0.955849	lymph_group=Low	Low
1.9	1156	1	5	0.965092	0.00542083	0.9754	0.954893	lymph_group=Low	Low
1.91	1150	1	0	0.964253	0.0054902	0.974685	0.953932	lymph_group=Low	Low
1.92	1149	1	2	0.963414	0.00555881	0.973967	0.952974	lymph_group=Low	Low
1.93	1146	1	0	0.962573	0.00562694	0.973247	0.952015	lymph_group=Low	Low
1.94	1145	1	2	0.961732	0.00569437	0.972526	0.951058	lymph_group=Low	Low
1.96	1142	0	3	0.961732	0.00569437	0.972526	0.951058	lymph_group=Low	Low
1.97	1139	1	1	0.960888	0.00576172	0.9718	0.950098	lymph_group=Low	Low
2.01	1137	0	1	0.960888	0.00576172	0.9718	0.950098	lymph_group=Low	Low
2.02	1136	2	1	0.959196	0.00589491	0.970343	0.948178	lymph_group=Low	Low
2.03	1133	0	2	0.959196	0.00589491	0.970343	0.948178	lymph_group=Low	Low
2.04	1131	0	1	0.959196	0.00589491	0.970343	0.948178	lymph_group=Low	Low
2.06	1130	0	4	0.959196	0.00589491	0.970343	0.948178	lymph_group=Low	Low
2.07	1126	2	1	0.957492	0.00602745	0.968871	0.946248	lymph_group=Low	Low
2.08	1123	1	2	0.95664	0.00609293	0.968132	0.945284	lymph_group=Low	Low
2.09	1120	0	2	0.95664	0.00609293	0.968132	0.945284	lymph_group=Low	Low
2.1	1118	0	2	0.95664	0.00609293	0.968132	0.945284	lymph_group=Low	Low
2.11	1116	0	2	0.95664	0.00609293	0.968132	0.945284	lymph_group=Low	Low
2.12	1114	0	1	0.95664	0.00609293	0.968132	0.945284	lymph_group=Low	Low
2.14	1113	2	0	0.954921	0.00622424	0.966641	0.943342	lymph_group=Low	Low
2.16	1111	2	0	0.953202	0.0063533	0.965145	0.941406	lymph_group=Low	Low
2.18	1109	0	3	0.953202	0.0063533	0.965145	0.941406	lymph_group=Low	Low
2.2	1106	2	0	0.951478	0.00648093	0.963641	0.939468	lymph_group=Low	Low
2.22	1104	0	1	0.951478	0.00648093	0.963641	0.939468	lymph_group=Low	Low
2.23	1103	0	1	0.951478	0.00648093	0.963641	0.939468	lymph_group=Low	Low
2.24	1102	0	2	0.951478	0.00648093	0.963641	0.939468	lymph_group=Low	Low
2.26	1100	0	2	0.951478	0.00648093	0.963641	0.939468	lymph_group=Low	Low
2.28	1098	0	1	0.951478	0.00648093	0.963641	0.939468	lymph_group=Low	Low
2.29	1097	1	0	0.950611	0.00654478	0.962883	0.938495	lymph_group=Low	Low
2.3	1096	1	0	0.949743	0.00660813	0.962124	0.937522	lymph_group=Low	Low
2.31	1095	0	1	0.949743	0.00660813	0.962124	0.937522	lymph_group=Low	Low
2.32	1094	0	1	0.949743	0.00660813	0.962124	0.937522	lymph_group=Low	Low
2.33	1093	0	1	0.949743	0.00660813	0.962124	0.937522	lymph_group=Low	Low
2.35	1092	0	2	0.949743	0.00660813	0.962124	0.937522	lymph_group=Low	Low
2.36	1090	0	1	0.949743	0.00660813	0.962124	0.937522	lymph_group=Low	Low
2.37	1089	1	2	0.948871	0.00667169	0.96136	0.936544	lymph_group=Low	Low
2.41	1086	1	0	0.947998	0.00673499	0.960594	0.935566	lymph_group=Low	Low
2.43	1085	0	1	0.947998	0.00673499	0.960594	0.935566	lymph_group=Low	Low
2.44	1084	1	3	0.947123	0.00679793	0.959827	0.934587	lymph_group=Low	Low
2.47	1080	0	2	0.947123	0.00679793	0.959827	0.934587	lymph_group=Low	Low
2.5	1078	0	1	0.947123	0.00679793	0.959827	0.934587	lymph_group=Low	Low
2.52	1077	0	1	0.947123	0.00679793	0.959827	0.934587	lymph_group=Low	Low
2.53	1076	0	1	0.947123	0.00679793	0.959827	0.934587	lymph_group=Low	Low
2.55	1075	0	1	0.947123	0.00679793	0.959827	0.934587	lymph_group=Low	Low
2.58	1074	1	1	0.946241	0.00686146	0.959052	0.933601	lymph_group=Low	Low
2.61	1072	0	1	0.946241	0.00686146	0.959052	0.933601	lymph_group=Low	Low
2.62	1071	1	0	0.945358	0.00692476	0.958276	0.932614	lymph_group=Low	Low
2.64	1070	0	1	0.945358	0.00692476	0.958276	0.932614	lymph_group=Low	Low
2.66	1069	0	2	0.945358	0.00692476	0.958276	0.932614	lymph_group=Low	Low
2.69	1067	1	2	0.944472	0.00698795	0.957496	0.931624	lymph_group=Low	Low
2.7	1064	1	0	0.943584	0.00705093	0.956714	0.930634	lymph_group=Low	Low
2.71	1063	0	1	0.943584	0.00705093	0.956714	0.930634	lymph_group=Low	Low
2.72	1062	0	1	0.943584	0.00705093	0.956714	0.930634	lymph_group=Low	Low
2.73	1061	0	1	0.943584	0.00705093	0.956714	0.930634	lymph_group=Low	Low
2.75	1060	1	1	0.942694	0.00711382	0.95593	0.929641	lymph_group=Low	Low
2.76	1058	0	1	0.942694	0.00711382	0.95593	0.929641	lymph_group=Low	Low
2.77	1057	0	5	0.942694	0.00711382	0.95593	0.929641	lymph_group=Low	Low
2.78	1052	1	1	0.941798	0.00717711	0.955139	0.928642	lymph_group=Low	Low
2.8	1050	1	0	0.940901	0.00724008	0.954348	0.927643	lymph_group=Low	Low
2.83	1049	0	1	0.940901	0.00724008	0.954348	0.927643	lymph_group=Low	Low
2.84	1048	0	3	0.940901	0.00724008	0.954348	0.927643	lymph_group=Low	Low
2.85	1045	1	0	0.94	0.00730311	0.953552	0.926641	lymph_group=Low	Low
2.86	1044	0	2	0.94	0.00730311	0.953552	0.926641	lymph_group=Low	Low
2.87	1042	2	1	0.938196	0.00742839	0.951956	0.924636	lymph_group=Low	Low
2.88	1039	0	2	0.938196	0.00742839	0.951956	0.924636	lymph_group=Low	Low
2.9	1037	1	2	0.937291	0.00749078	0.951154	0.923631	lymph_group=Low	Low
2.92	1034	0	3	0.937291	0.00749078	0.951154	0.923631	lymph_group=Low	Low
2.94	1031	0	1	0.937291	0.00749078	0.951154	0.923631	lymph_group=Low	Low
2.95	1030	0	2	0.937291	0.00749078	0.951154	0.923631	lymph_group=Low	Low
2.96	1028	0	1	0.937291	0.00749078	0.951154	0.923631	lymph_group=Low	Low
2.97	1027	1	1	0.936379	0.00755386	0.950345	0.922617	lymph_group=Low	Low
2.98	1025	0	3	0.936379	0.00755386	0.950345	0.922617	lymph_group=Low	Low
2.99	1022	0	2	0.936379	0.00755386	0.950345	0.922617	lymph_group=Low	Low
3.02	1020	2	2	0.934543	0.00768029	0.948717	0.92058	lymph_group=Low	Low
3.03	1016	1	1	0.933623	0.00774317	0.9479	0.919561	lymph_group=Low	Low
3.04	1014	0	2	0.933623	0.00774317	0.9479	0.919561	lymph_group=Low	Low
3.05	1012	0	1	0.933623	0.00774317	0.9479	0.919561	lymph_group=Low	Low
3.08	1011	1	0	0.932699	0.00780615	0.947079	0.918538	lymph_group=Low	Low
3.12	1010	1	2	0.931776	0.00786875	0.946258	0.917516	lymph_group=Low	Low
3.13	1007	1	1	0.930851	0.00793123	0.945434	0.916493	lymph_group=Low	Low
3.14	1005	0	1	0.930851	0.00793123	0.945434	0.916493	lymph_group=Low	Low
3.16	1004	0	1	0.930851	0.00793123	0.945434	0.916493	lymph_group=Low	Low
3.17	1003	0	1	0.930851	0.00793123	0.945434	0.916493	lymph_group=Low	Low
3.18	1002	0	1	0.930851	0.00793123	0.945434	0.916493	lymph_group=Low	Low
3.22	1001	1	0	0.929921	0.00799396	0.944605	0.915464	lymph_group=Low	Low
3.24	1000	2	0	0.928061	0.00811833	0.942946	0.913411	lymph_group=Low	Low
3.27	998	2	1	0.926201	0.00824132	0.941283	0.911361	lymph_group=Low	Low
3.3	995	1	0	0.92527	0.00830244	0.94045	0.910336	lymph_group=Low	Low
3.31	994	1	1	0.924339	0.00836323	0.939616	0.909311	lymph_group=Low	Low
3.32	992	0	1	0.924339	0.00836323	0.939616	0.909311	lymph_group=Low	Low
3.34	991	0	2	0.924339	0.00836323	0.939616	0.909311	lymph_group=Low	Low
3.35	989	0	1	0.924339	0.00836323	0.939616	0.909311	lymph_group=Low	Low
3.36	988	0	2	0.924339	0.00836323	0.939616	0.909311	lymph_group=Low	Low
3.37	986	0	1	0.924339	0.00836323	0.939616	0.909311	lymph_group=Low	Low
3.39	985	2	1	0.922462	0.00848582	0.937933	0.907247	lymph_group=Low	Low
3.4	982	0	1	0.922462	0.00848582	0.937933	0.907247	lymph_group=Low	Low
3.42	981	0	1	0.922462	0.00848582	0.937933	0.907247	lymph_group=Low	Low
3.43	980	1	0	0.921521	0.00854702	0.937088	0.906213	lymph_group=Low	Low
3.44	979	1	0	0.92058	0.0086079	0.936243	0.905179	lymph_group=Low	Low
3.46	978	1	0	0.919639	0.00866848	0.935397	0.904146	lymph_group=Low	Low
3.47	977	0	2	0.919639	0.00866848	0.935397	0.904146	lymph_group=Low	Low
3.49	975	1	0	0.918695	0.008729	0.934548	0.903112	lymph_group=Low	Low
3.5	974	1	2	0.917752	0.00878924	0.933699	0.902078	lymph_group=Low	Low
3.54	971	0	1	0.917752	0.00878924	0.933699	0.902078	lymph_group=Low	Low
3.55	970	1	2	0.916806	0.00884955	0.932847	0.901041	lymph_group=Low	Low
3.56	967	1	3	0.915858	0.00890983	0.931992	0.900003	lymph_group=Low	Low
3.57	963	0	1	0.915858	0.00890983	0.931992	0.900003	lymph_group=Low	Low
3.59	962	0	1	0.915858	0.00890983	0.931992	0.900003	lymph_group=Low	Low
3.61	961	2	0	0.913952	0.0090308	0.930273	0.897917	lymph_group=Low	Low
3.62	959	1	0	0.912999	0.00909086	0.929412	0.896875	lymph_group=Low	Low
3.63	958	0	1	0.912999	0.00909086	0.929412	0.896875	lymph_group=Low	Low
3.64	957	1	0	0.912045	0.00915078	0.92855	0.895833	lymph_group=Low	Low
3.66	956	0	1	0.912045	0.00915078	0.92855	0.895833	lymph_group=Low	Low
3.67	955	1	0	0.91109	0.00921056	0.927687	0.89479	lymph_group=Low	Low
3.69	954	2	1	0.90918	0.00932934	0.925957	0.892706	lymph_group=Low	Low
3.71	951	0	3	0.90918	0.00932934	0.925957	0.892706	lymph_group=Low	Low
3.72	948	0	2	0.90918	0.00932934	0.925957	0.892706	lymph_group=Low	Low
3.74	946	0	2	0.90918	0.00932934	0.925957	0.892706	lymph_group=Low	Low
3.75	944	2	2	0.907254	0.00944911	0.924212	0.890606	lymph_group=Low	Low
3.76	940	2	1	0.905323	0.00956838	0.922462	0.888503	lymph_group=Low	Low
3.77	937	0	1	0.905323	0.00956838	0.922462	0.888503	lymph_group=Low	Low
3.8	936	1	1	0.904356	0.0096279	0.921584	0.887451	lymph_group=Low	Low
3.81	934	0	1	0.904356	0.0096279	0.921584	0.887451	lymph_group=Low	Low
3.82	933	1	0	0.903387	0.00968744	0.920703	0.886396	lymph_group=Low	Low
3.83	932	0	1	0.903387	0.00968744	0.920703	0.886396	lymph_group=Low	Low
3.89	931	1	0	0.902416	0.00974687	0.919821	0.885341	lymph_group=Low	Low
3.9	930	0	2	0.902416	0.00974687	0.919821	0.885341	lymph_group=Low	Low
3.93	928	0	1	0.902416	0.00974687	0.919821	0.885341	lymph_group=Low	Low
3.94	927	1	2	0.901443	0.00980645	0.918936	0.884282	lymph_group=Low	Low
3.95	924	2	1	0.899492	0.00992543	0.917161	0.882163	lymph_group=Low	Low
3.97	921	2	2	0.897538	0.0100438	0.915382	0.880043	lymph_group=Low	Low
3.98	917	0	2	0.897538	0.0100438	0.915382	0.880043	lymph_group=Low	Low
4	915	0	3	0.897538	0.0100438	0.915382	0.880043	lymph_group=Low	Low
4.01	912	1	0	0.896554	0.0101035	0.914485	0.878975	lymph_group=Low	Low
4.04	911	0	2	0.896554	0.0101035	0.914485	0.878975	lymph_group=Low	Low
4.05	909	1	1	0.895568	0.0101633	0.913586	0.877905	lymph_group=Low	Low
4.06	907	1	1	0.894581	0.010223	0.912686	0.876835	lymph_group=Low	Low
4.07	905	1	2	0.893592	0.0102826	0.911784	0.875763	lymph_group=Low	Low
4.11	902	0	2	0.893592	0.0102826	0.911784	0.875763	lymph_group=Low	Low
4.13	900	1	1	0.892599	0.0103425	0.910878	0.874688	lymph_group=Low	Low
4.14	898	1	1	0.891605	0.0104023	0.90997	0.873611	lymph_group=Low	Low
4.18	896	1	0	0.89061	0.0104621	0.909061	0.872534	lymph_group=Low	Low
4.19	895	1	0	0.889615	0.0105217	0.908151	0.871457	lymph_group=Low	Low
4.2	894	1	0	0.88862	0.010581	0.907241	0.870381	lymph_group=Low	Low
4.21	893	1	0	0.887625	0.0106402	0.90633	0.869306	lymph_group=Low	Low
4.22	892	0	1	0.887625	0.0106402	0.90633	0.869306	lymph_group=Low	Low
4.26	891	0	1	0.887625	0.0106402	0.90633	0.869306	lymph_group=Low	Low
4.27	890	1	0	0.886628	0.0106994	0.905417	0.868228	lymph_group=Low	Low
4.28	889	0	1	0.886628	0.0106994	0.905417	0.868228	lymph_group=Low	Low
4.29	888	0	1	0.886628	0.0106994	0.905417	0.868228	lymph_group=Low	Low
4.3	887	1	0	0.885628	0.0107587	0.904501	0.867148	lymph_group=Low	Low
4.31	886	1	0	0.884628	0.0108178	0.903585	0.866069	lymph_group=Low	Low
4.33	885	1	0	0.883629	0.0108767	0.902668	0.864991	lymph_group=Low	Low
4.34	884	0	1	0.883629	0.0108767	0.902668	0.864991	lymph_group=Low	Low
4.37	883	1	0	0.882628	0.0109356	0.90175	0.863912	lymph_group=Low	Low
4.38	882	0	1	0.882628	0.0109356	0.90175	0.863912	lymph_group=Low	Low
4.42	881	0	1	0.882628	0.0109356	0.90175	0.863912	lymph_group=Low	Low
4.43	880	0	1	0.882628	0.0109356	0.90175	0.863912	lymph_group=Low	Low
4.46	879	0	1	0.882628	0.0109356	0.90175	0.863912	lymph_group=Low	Low
4.47	878	1	1	0.881623	0.0109948	0.900827	0.862828	lymph_group=Low	Low
4.49	876	1	0	0.880616	0.011054	0.899903	0.861743	lymph_group=Low	Low
4.51	875	2	0	0.878604	0.0111718	0.898054	0.859574	lymph_group=Low	Low
4.52	873	0	1	0.878604	0.0111718	0.898054	0.859574	lymph_group=Low	Low
4.54	872	0	1	0.878604	0.0111718	0.898054	0.859574	lymph_group=Low	Low
4.57	871	1	1	0.877595	0.0112307	0.897126	0.858488	lymph_group=Low	Low
4.58	869	1	0	0.876585	0.0112896	0.896197	0.857402	lymph_group=Low	Low
4.6	868	1	0	0.875575	0.0113483	0.895268	0.856315	lymph_group=Low	Low
4.66	867	0	2	0.875575	0.0113483	0.895268	0.856315	lymph_group=Low	Low
4.68	865	1	1	0.874563	0.0114071	0.894336	0.855227	lymph_group=Low	Low
4.71	863	0	1	0.874563	0.0114071	0.894336	0.855227	lymph_group=Low	Low
4.72	862	1	1	0.873548	0.011466	0.893402	0.854136	lymph_group=Low	Low
4.73	860	1	0	0.872532	0.0115249	0.892466	0.853044	lymph_group=Low	Low
4.74	859	2	1	0.870501	0.0116421	0.890593	0.850863	lymph_group=Low	Low
4.75	856	0	1	0.870501	0.0116421	0.890593	0.850863	lymph_group=Low	Low
4.78	855	1	2	0.869483	0.0117008	0.889653	0.84977	lymph_group=Low	Low
4.79	852	0	1	0.869483	0.0117008	0.889653	0.84977	lymph_group=Low	Low
4.8	851	0	1	0.869483	0.0117008	0.889653	0.84977	lymph_group=Low	Low
4.81	850	0	2	0.869483	0.0117008	0.889653	0.84977	lymph_group=Low	Low
4.82	848	1	0	0.868458	0.0117601	0.888707	0.848669	lymph_group=Low	Low
4.83	847	0	1	0.868458	0.0117601	0.888707	0.848669	lymph_group=Low	Low
4.84	846	1	1	0.867431	0.0118195	0.88776	0.847567	lymph_group=Low	Low
4.86	844	0	1	0.867431	0.0118195	0.88776	0.847567	lymph_group=Low	Low
4.87	843	0	1	0.867431	0.0118195	0.88776	0.847567	lymph_group=Low	Low
4.88	842	1	0	0.866401	0.0118791	0.886809	0.846462	lymph_group=Low	Low
4.89	841	0	2	0.866401	0.0118791	0.886809	0.846462	lymph_group=Low	Low
4.9	839	1	0	0.865368	0.0119388	0.885856	0.845354	lymph_group=Low	Low
4.91	838	0	1	0.865368	0.0119388	0.885856	0.845354	lymph_group=Low	Low
4.92	837	1	0	0.864334	0.0119985	0.884901	0.844245	lymph_group=Low	Low
4.94	836	0	2	0.864334	0.0119985	0.884901	0.844245	lymph_group=Low	Low
4.95	834	1	1	0.863298	0.0120583	0.883944	0.843134	lymph_group=Low	Low
4.96	832	0	2	0.863298	0.0120583	0.883944	0.843134	lymph_group=Low	Low
4.98	830	1	3	0.862258	0.0121184	0.882983	0.842019	lymph_group=Low	Low
5	826	3	2	0.859126	0.0122992	0.880088	0.838664	lymph_group=Low	Low
5.01	821	0	2	0.859126	0.0122992	0.880088	0.838664	lymph_group=Low	Low
5.02	819	0	2	0.859126	0.0122992	0.880088	0.838664	lymph_group=Low	Low
5.03	817	0	2	0.859126	0.0122992	0.880088	0.838664	lymph_group=Low	Low
5.04	815	0	1	0.859126	0.0122992	0.880088	0.838664	lymph_group=Low	Low
5.05	814	0	1	0.859126	0.0122992	0.880088	0.838664	lymph_group=Low	Low
5.06	813	2	0	0.857013	0.0124219	0.878134	0.836399	lymph_group=Low	Low
5.11	811	1	1	0.855956	0.012483	0.877156	0.835268	lymph_group=Low	Low
5.12	809	0	1	0.855956	0.012483	0.877156	0.835268	lymph_group=Low	Low
5.13	808	1	1	0.854896	0.0125443	0.876176	0.834134	lymph_group=Low	Low
5.14	806	1	1	0.853836	0.0126055	0.875194	0.832999	lymph_group=Low	Low
5.16	804	1	1	0.852774	0.0126668	0.87421	0.831863	lymph_group=Low	Low
5.17	802	1	0	0.851711	0.0127281	0.873225	0.830726	lymph_group=Low	Low
5.18	801	0	2	0.851711	0.0127281	0.873225	0.830726	lymph_group=Low	Low
5.19	799	1	1	0.850645	0.0127896	0.872237	0.829586	lymph_group=Low	Low
5.21	797	0	2	0.850645	0.0127896	0.872237	0.829586	lymph_group=Low	Low
5.25	795	0	1	0.850645	0.0127896	0.872237	0.829586	lymph_group=Low	Low
5.26	794	0	1	0.850645	0.0127896	0.872237	0.829586	lymph_group=Low	Low
5.29	793	1	0	0.849572	0.0128517	0.871243	0.828439	lymph_group=Low	Low
5.31	792	0	1	0.849572	0.0128517	0.871243	0.828439	lymph_group=Low	Low
5.32	791	0	1	0.849572	0.0128517	0.871243	0.828439	lymph_group=Low	Low
5.33	790	1	0	0.848496	0.012914	0.870247	0.82729	lymph_group=Low	Low
5.34	789	0	1	0.848496	0.012914	0.870247	0.82729	lymph_group=Low	Low
5.36	788	1	0	0.84742	0.0129762	0.869248	0.826139	lymph_group=Low	Low
5.4	787	0	1	0.84742	0.0129762	0.869248	0.826139	lymph_group=Low	Low
5.41	786	1	1	0.846342	0.0130385	0.868249	0.824987	lymph_group=Low	Low
5.51	784	0	2	0.846342	0.0130385	0.868249	0.824987	lymph_group=Low	Low
5.53	782	3	0	0.843095	0.013226	0.865236	0.82152	lymph_group=Low	Low
5.54	779	1	0	0.842012	0.0132883	0.86423	0.820366	lymph_group=Low	Low
5.57	778	1	0	0.84093	0.0133504	0.863225	0.819212	lymph_group=Low	Low
5.58	777	1	0	0.839848	0.0134123	0.862218	0.818058	lymph_group=Low	Low
5.59	776	0	1	0.839848	0.0134123	0.862218	0.818058	lymph_group=Low	Low
5.6	775	0	1	0.839848	0.0134123	0.862218	0.818058	lymph_group=Low	Low
5.62	774	0	1	0.839848	0.0134123	0.862218	0.818058	lymph_group=Low	Low
5.65	773	1	0	0.838761	0.0134747	0.861208	0.8169	lymph_group=Low	Low
5.66	772	1	0	0.837675	0.0135369	0.860197	0.815742	lymph_group=Low	Low
5.68	771	0	1	0.837675	0.0135369	0.860197	0.815742	lymph_group=Low	Low
5.69	770	0	1	0.837675	0.0135369	0.860197	0.815742	lymph_group=Low	Low
5.71	769	0	1	0.837675	0.0135369	0.860197	0.815742	lymph_group=Low	Low
5.72	768	1	1	0.836584	0.0135994	0.859183	0.81458	lymph_group=Low	Low
5.73	766	0	1	0.836584	0.0135994	0.859183	0.81458	lymph_group=Low	Low
5.74	765	1	0	0.835491	0.0136622	0.858165	0.813415	lymph_group=Low	Low
5.76	764	0	2	0.835491	0.0136622	0.858165	0.813415	lymph_group=Low	Low
5.77	762	1	4	0.834394	0.0137252	0.857145	0.812248	lymph_group=Low	Low
5.78	757	1	1	0.833292	0.0137887	0.856119	0.811074	lymph_group=Low	Low
5.8	755	1	1	0.832188	0.0138522	0.855092	0.809898	lymph_group=Low	Low
5.81	753	1	0	0.831083	0.0139158	0.854062	0.808722	lymph_group=Low	Low
5.83	752	0	2	0.831083	0.0139158	0.854062	0.808722	lymph_group=Low	Low
5.85	750	1	0	0.829975	0.0139796	0.85303	0.807543	lymph_group=Low	Low
5.86	749	0	1	0.829975	0.0139796	0.85303	0.807543	lymph_group=Low	Low
5.87	748	0	1	0.829975	0.0139796	0.85303	0.807543	lymph_group=Low	Low
5.88	747	0	2	0.829975	0.0139796	0.85303	0.807543	lymph_group=Low	Low
5.89	745	0	1	0.829975	0.0139796	0.85303	0.807543	lymph_group=Low	Low
5.9	744	1	1	0.828859	0.0140442	0.851992	0.806355	lymph_group=Low	Low
5.93	742	1	1	0.827742	0.0141088	0.850951	0.805167	lymph_group=Low	Low
5.94	740	0	1	0.827742	0.0141088	0.850951	0.805167	lymph_group=Low	Low
5.95	739	1	1	0.826622	0.0141736	0.849908	0.803975	lymph_group=Low	Low
6	737	2	0	0.824379	0.0143033	0.847817	0.801589	lymph_group=Low	Low
6.01	735	0	4	0.824379	0.0143033	0.847817	0.801589	lymph_group=Low	Low
6.03	731	2	1	0.822124	0.0144339	0.845713	0.799192	lymph_group=Low	Low
6.04	728	0	1	0.822124	0.0144339	0.845713	0.799192	lymph_group=Low	Low
6.05	727	0	1	0.822124	0.0144339	0.845713	0.799192	lymph_group=Low	Low
6.07	726	0	2	0.822124	0.0144339	0.845713	0.799192	lymph_group=Low	Low
6.08	724	0	2	0.822124	0.0144339	0.845713	0.799192	lymph_group=Low	Low
6.09	722	0	1	0.822124	0.0144339	0.845713	0.799192	lymph_group=Low	Low
6.11	721	0	1	0.822124	0.0144339	0.845713	0.799192	lymph_group=Low	Low
6.13	720	1	1	0.820982	0.0145006	0.844649	0.797977	lymph_group=Low	Low
6.14	718	1	1	0.819838	0.0145675	0.843583	0.796762	lymph_group=Low	Low
6.15	716	1	0	0.818693	0.0146343	0.842516	0.795544	lymph_group=Low	Low
6.17	715	3	1	0.815258	0.0148343	0.83931	0.791896	lymph_group=Low	Low
6.18	711	0	1	0.815258	0.0148343	0.83931	0.791896	lymph_group=Low	Low
6.19	710	0	1	0.815258	0.0148343	0.83931	0.791896	lymph_group=Low	Low
6.23	709	1	0	0.814108	0.0149013	0.838236	0.790675	lymph_group=Low	Low
6.24	708	0	2	0.814108	0.0149013	0.838236	0.790675	lymph_group=Low	Low
6.26	706	0	1	0.814108	0.0149013	0.838236	0.790675	lymph_group=Low	Low
6.27	705	1	0	0.812954	0.0149688	0.837157	0.789449	lymph_group=Low	Low
6.3	704	2	0	0.810644	0.0151033	0.834999	0.786999	lymph_group=Low	Low
6.32	702	1	1	0.809489	0.0151705	0.83392	0.785775	lymph_group=Low	Low
6.36	700	1	1	0.808333	0.0152377	0.832838	0.784549	lymph_group=Low	Low
6.38	698	0	1	0.808333	0.0152377	0.832838	0.784549	lymph_group=Low	Low
6.4	697	0	1	0.808333	0.0152377	0.832838	0.784549	lymph_group=Low	Low
6.43	696	1	0	0.807171	0.0153054	0.831752	0.783318	lymph_group=Low	Low
6.44	695	1	0	0.80601	0.0153729	0.830665	0.782087	lymph_group=Low	Low
6.47	694	0	1	0.80601	0.0153729	0.830665	0.782087	lymph_group=Low	Low
6.5	693	0	1	0.80601	0.0153729	0.830665	0.782087	lymph_group=Low	Low
6.56	692	1	1	0.804845	0.0154408	0.829575	0.780853	lymph_group=Low	Low
6.58	690	0	1	0.804845	0.0154408	0.829575	0.780853	lymph_group=Low	Low
6.59	689	1	1	0.803677	0.015509	0.828482	0.779615	lymph_group=Low	Low
6.61	687	1	0	0.802507	0.0155772	0.827386	0.778376	lymph_group=Low	Low
6.63	686	0	1	0.802507	0.0155772	0.827386	0.778376	lymph_group=Low	Low
6.66	685	1	1	0.801336	0.0156456	0.826289	0.777136	lymph_group=Low	Low
6.67	683	1	0	0.800163	0.015714	0.82519	0.775894	lymph_group=Low	Low
6.68	682	3	1	0.796643	0.0159188	0.82189	0.772171	lymph_group=Low	Low
6.71	678	0	1	0.796643	0.0159188	0.82189	0.772171	lymph_group=Low	Low
6.74	677	0	2	0.796643	0.0159188	0.82189	0.772171	lymph_group=Low	Low
6.75	675	0	1	0.796643	0.0159188	0.82189	0.772171	lymph_group=Low	Low
6.76	674	0	1	0.796643	0.0159188	0.82189	0.772171	lymph_group=Low	Low
6.77	673	0	1	0.796643	0.0159188	0.82189	0.772171	lymph_group=Low	Low
6.79	672	1	0	0.795457	0.0159883	0.820779	0.770917	lymph_group=Low	Low
6.83	671	1	0	0.794272	0.0160578	0.819667	0.769663	lymph_group=Low	Low
6.85	670	0	2	0.794272	0.0160578	0.819667	0.769663	lymph_group=Low	Low
6.87	668	2	1	0.791894	0.0161971	0.817436	0.767149	lymph_group=Low	Low
6.92	665	0	1	0.791894	0.0161971	0.817436	0.767149	lymph_group=Low	Low
6.93	664	0	1	0.791894	0.0161971	0.817436	0.767149	lymph_group=Low	Low
6.94	663	0	1	0.791894	0.0161971	0.817436	0.767149	lymph_group=Low	Low
6.95	662	2	1	0.789501	0.0163378	0.815191	0.764621	lymph_group=Low	Low
6.96	659	0	1	0.789501	0.0163378	0.815191	0.764621	lymph_group=Low	Low
6.98	658	0	2	0.789501	0.0163378	0.815191	0.764621	lymph_group=Low	Low
7	656	0	2	0.789501	0.0163378	0.815191	0.764621	lymph_group=Low	Low
7.01	654	2	0	0.787087	0.0164807	0.812926	0.762069	lymph_group=Low	Low
7.02	652	1	0	0.78588	0.0165521	0.811793	0.760794	lymph_group=Low	Low
7.04	651	1	0	0.784673	0.0166233	0.810659	0.759519	lymph_group=Low	Low
7.05	650	0	2	0.784673	0.0166233	0.810659	0.759519	lymph_group=Low	Low
7.06	648	0	1	0.784673	0.0166233	0.810659	0.759519	lymph_group=Low	Low
7.07	647	0	2	0.784673	0.0166233	0.810659	0.759519	lymph_group=Low	Low
7.08	645	1	0	0.783456	0.0166956	0.809517	0.758234	lymph_group=Low	Low
7.09	644	0	2	0.783456	0.0166956	0.809517	0.758234	lymph_group=Low	Low
7.13	642	0	2	0.783456	0.0166956	0.809517	0.758234	lymph_group=Low	Low
7.14	640	1	1	0.782232	0.0167686	0.808368	0.756941	lymph_group=Low	Low
7.15	638	1	0	0.781006	0.0168418	0.807217	0.755646	lymph_group=Low	Low
7.17	637	1	2	0.77978	0.016915	0.806065	0.754352	lymph_group=Low	Low
7.18	634	0	1	0.77978	0.016915	0.806065	0.754352	lymph_group=Low	Low
7.24	633	1	1	0.778548	0.0169887	0.804908	0.753051	lymph_group=Low	Low
7.25	631	0	1	0.778548	0.0169887	0.804908	0.753051	lymph_group=Low	Low
7.26	630	0	1	0.778548	0.0169887	0.804908	0.753051	lymph_group=Low	Low
7.27	629	1	0	0.77731	0.017063	0.803745	0.751744	lymph_group=Low	Low
7.32	628	0	1	0.77731	0.017063	0.803745	0.751744	lymph_group=Low	Low
7.35	627	0	1	0.77731	0.017063	0.803745	0.751744	lymph_group=Low	Low
7.36	626	0	1	0.77731	0.017063	0.803745	0.751744	lymph_group=Low	Low
7.37	625	1	0	0.776066	0.017138	0.802577	0.750431	lymph_group=Low	Low
7.39	624	0	1	0.776066	0.017138	0.802577	0.750431	lymph_group=Low	Low
7.46	623	1	1	0.774821	0.0172131	0.801407	0.749117	lymph_group=Low	Low
7.48	621	0	1	0.774821	0.0172131	0.801407	0.749117	lymph_group=Low	Low
7.5	620	0	1	0.774821	0.0172131	0.801407	0.749117	lymph_group=Low	Low
7.51	619	0	1	0.774821	0.0172131	0.801407	0.749117	lymph_group=Low	Low
7.52	618	0	1	0.774821	0.0172131	0.801407	0.749117	lymph_group=Low	Low
7.53	617	1	0	0.773565	0.0172894	0.800228	0.747791	lymph_group=Low	Low
7.54	616	0	2	0.773565	0.0172894	0.800228	0.747791	lymph_group=Low	Low
7.55	614	0	1	0.773565	0.0172894	0.800228	0.747791	lymph_group=Low	Low
7.56	613	0	1	0.773565	0.0172894	0.800228	0.747791	lymph_group=Low	Low
7.6	612	0	1	0.773565	0.0172894	0.800228	0.747791	lymph_group=Low	Low
7.62	611	0	1	0.773565	0.0172894	0.800228	0.747791	lymph_group=Low	Low
7.66	610	0	1	0.773565	0.0172894	0.800228	0.747791	lymph_group=Low	Low
7.67	609	0	1	0.773565	0.0172894	0.800228	0.747791	lymph_group=Low	Low
7.68	608	0	1	0.773565	0.0172894	0.800228	0.747791	lymph_group=Low	Low
7.72	607	1	1	0.77229	0.0173678	0.799032	0.746444	lymph_group=Low	Low
7.73	605	0	1	0.77229	0.0173678	0.799032	0.746444	lymph_group=Low	Low
7.75	604	0	1	0.77229	0.0173678	0.799032	0.746444	lymph_group=Low	Low
7.79	603	0	1	0.77229	0.0173678	0.799032	0.746444	lymph_group=Low	Low
7.8	602	0	1	0.77229	0.0173678	0.799032	0.746444	lymph_group=Low	Low
7.82	601	0	2	0.77229	0.0173678	0.799032	0.746444	lymph_group=Low	Low
7.88	599	0	1	0.77229	0.0173678	0.799032	0.746444	lymph_group=Low	Low
7.89	598	1	0	0.770999	0.0174483	0.797822	0.745078	lymph_group=Low	Low
7.91	597	0	2	0.770999	0.0174483	0.797822	0.745078	lymph_group=Low	Low
7.97	595	1	1	0.769703	0.0175292	0.796607	0.743708	lymph_group=Low	Low
7.98	593	0	3	0.769703	0.0175292	0.796607	0.743708	lymph_group=Low	Low
7.99	590	0	1	0.769703	0.0175292	0.796607	0.743708	lymph_group=Low	Low
8.04	589	1	0	0.768396	0.0176113	0.795383	0.742326	lymph_group=Low	Low
8.07	588	1	3	0.76709	0.0176934	0.794158	0.740944	lymph_group=Low	Low
8.09	584	0	3	0.76709	0.0176934	0.794158	0.740944	lymph_group=Low	Low
8.11	581	0	1	0.76709	0.0176934	0.794158	0.740944	lymph_group=Low	Low
8.14	580	1	0	0.765767	0.0177773	0.792919	0.739545	lymph_group=Low	Low
8.18	579	2	0	0.763122	0.0179449	0.79044	0.736748	lymph_group=Low	Low
8.22	577	0	1	0.763122	0.0179449	0.79044	0.736748	lymph_group=Low	Low
8.25	576	1	0	0.761797	0.0180289	0.789197	0.735348	lymph_group=Low	Low
8.26	575	1	1	0.760472	0.0181127	0.787954	0.733949	lymph_group=Low	Low
8.28	573	0	3	0.760472	0.0181127	0.787954	0.733949	lymph_group=Low	Low
8.3	570	0	2	0.760472	0.0181127	0.787954	0.733949	lymph_group=Low	Low
8.31	568	1	0	0.759133	0.0181982	0.786699	0.732534	lymph_group=Low	Low
8.34	567	0	1	0.759133	0.0181982	0.786699	0.732534	lymph_group=Low	Low
8.36	566	0	1	0.759133	0.0181982	0.786699	0.732534	lymph_group=Low	Low
8.44	565	0	1	0.759133	0.0181982	0.786699	0.732534	lymph_group=Low	Low
8.45	564	1	0	0.757787	0.0182845	0.785437	0.731111	lymph_group=Low	Low
8.46	563	1	3	0.756441	0.0183708	0.784174	0.729689	lymph_group=Low	Low
8.49	559	0	1	0.756441	0.0183708	0.784174	0.729689	lymph_group=Low	Low
8.5	558	0	1	0.756441	0.0183708	0.784174	0.729689	lymph_group=Low	Low
8.54	557	0	1	0.756441	0.0183708	0.784174	0.729689	lymph_group=Low	Low
8.55	556	1	0	0.755081	0.0184587	0.782899	0.728251	lymph_group=Low	Low
8.57	555	1	2	0.75372	0.0185466	0.781623	0.726814	lymph_group=Low	Low
8.6	552	2	0	0.75099	0.0187234	0.779061	0.72393	lymph_group=Low	Low
8.63	550	1	0	0.749624	0.0188116	0.777779	0.722489	lymph_group=Low	Low
8.66	549	0	1	0.749624	0.0188116	0.777779	0.722489	lymph_group=Low	Low
8.67	548	0	1	0.749624	0.0188116	0.777779	0.722489	lymph_group=Low	Low
8.7	547	1	0	0.748254	0.0189004	0.776492	0.721042	lymph_group=Low	Low
8.71	546	0	1	0.748254	0.0189004	0.776492	0.721042	lymph_group=Low	Low
8.72	545	0	1	0.748254	0.0189004	0.776492	0.721042	lymph_group=Low	Low
8.77	544	0	2	0.748254	0.0189004	0.776492	0.721042	lymph_group=Low	Low
8.78	542	1	0	0.746873	0.0189904	0.775196	0.719585	lymph_group=Low	Low
8.79	541	0	1	0.746873	0.0189904	0.775196	0.719585	lymph_group=Low	Low
8.8	540	0	1	0.746873	0.0189904	0.775196	0.719585	lymph_group=Low	Low
8.81	539	0	1	0.746873	0.0189904	0.775196	0.719585	lymph_group=Low	Low
8.83	538	0	1	0.746873	0.0189904	0.775196	0.719585	lymph_group=Low	Low
8.86	537	0	1	0.746873	0.0189904	0.775196	0.719585	lymph_group=Low	Low
8.87	536	0	1	0.746873	0.0189904	0.775196	0.719585	lymph_group=Low	Low
8.88	535	0	1	0.746873	0.0189904	0.775196	0.719585	lymph_group=Low	Low
8.9	534	0	1	0.746873	0.0189904	0.775196	0.719585	lymph_group=Low	Low
8.92	533	1	0	0.745472	0.019083	0.773882	0.718105	lymph_group=Low	Low
8.94	532	0	1	0.745472	0.019083	0.773882	0.718105	lymph_group=Low	Low
8.95	531	2	2	0.742664	0.0192687	0.771248	0.71514	lymph_group=Low	Low
8.96	527	2	1	0.739846	0.0194554	0.768602	0.712165	lymph_group=Low	Low
8.97	524	0	1	0.739846	0.0194554	0.768602	0.712165	lymph_group=Low	Low
9	523	1	1	0.738431	0.0195493	0.767274	0.710673	lymph_group=Low	Low
9.02	521	0	1	0.738431	0.0195493	0.767274	0.710673	lymph_group=Low	Low
9.03	520	0	1	0.738431	0.0195493	0.767274	0.710673	lymph_group=Low	Low
9.05	519	0	1	0.738431	0.0195493	0.767274	0.710673	lymph_group=Low	Low
9.07	518	1	1	0.737005	0.0196445	0.765935	0.709168	lymph_group=Low	Low
9.11	516	0	1	0.737005	0.0196445	0.765935	0.709168	lymph_group=Low	Low
9.12	515	0	1	0.737005	0.0196445	0.765935	0.709168	lymph_group=Low	Low
9.17	514	1	1	0.735572	0.0197408	0.76459	0.707655	lymph_group=Low	Low
9.18	512	0	1	0.735572	0.0197408	0.76459	0.707655	lymph_group=Low	Low
9.19	511	0	6	0.735572	0.0197408	0.76459	0.707655	lymph_group=Low	Low
9.2	505	0	1	0.735572	0.0197408	0.76459	0.707655	lymph_group=Low	Low
9.22	504	0	1	0.735572	0.0197408	0.76459	0.707655	lymph_group=Low	Low
9.24	503	1	1	0.734109	0.0198409	0.763219	0.70611	lymph_group=Low	Low
9.29	501	0	1	0.734109	0.0198409	0.763219	0.70611	lymph_group=Low	Low
9.3	500	0	2	0.734109	0.0198409	0.763219	0.70611	lymph_group=Low	Low
9.34	498	1	0	0.732635	0.0199424	0.761838	0.704551	lymph_group=Low	Low
9.36	497	0	1	0.732635	0.0199424	0.761838	0.704551	lymph_group=Low	Low
9.42	496	0	1	0.732635	0.0199424	0.761838	0.704551	lymph_group=Low	Low
9.45	495	1	0	0.731155	0.0200447	0.760452	0.702987	lymph_group=Low	Low
9.49	494	0	2	0.731155	0.0200447	0.760452	0.702987	lymph_group=Low	Low
9.5	492	0	1	0.731155	0.0200447	0.760452	0.702987	lymph_group=Low	Low
9.52	491	1	0	0.729666	0.0201481	0.759057	0.701413	lymph_group=Low	Low
9.53	490	1	0	0.728177	0.0202514	0.757661	0.69984	lymph_group=Low	Low
9.54	489	0	1	0.728177	0.0202514	0.757661	0.69984	lymph_group=Low	Low
9.59	488	1	2	0.726685	0.0203551	0.756262	0.698264	lymph_group=Low	Low
9.64	485	1	1	0.725186	0.0204594	0.754857	0.696682	lymph_group=Low	Low
9.65	483	0	1	0.725186	0.0204594	0.754857	0.696682	lymph_group=Low	Low
9.66	482	0	1	0.725186	0.0204594	0.754857	0.696682	lymph_group=Low	Low
9.67	481	1	0	0.723679	0.020565	0.753444	0.69509	lymph_group=Low	Low
9.7	480	1	0	0.722171	0.0206705	0.752029	0.693498	lymph_group=Low	Low
9.73	479	1	1	0.720663	0.0207759	0.750614	0.691907	lymph_group=Low	Low
9.74	477	0	2	0.720663	0.0207759	0.750614	0.691907	lymph_group=Low	Low
9.77	475	0	1	0.720663	0.0207759	0.750614	0.691907	lymph_group=Low	Low
9.78	474	1	0	0.719143	0.0208829	0.749188	0.690303	lymph_group=Low	Low
9.79	473	2	0	0.716102	0.0210968	0.746333	0.687096	lymph_group=Low	Low
9.81	471	3	0	0.711541	0.0214169	0.742045	0.682291	lymph_group=Low	Low
9.82	468	0	2	0.711541	0.0214169	0.742045	0.682291	lymph_group=Low	Low
9.85	466	0	1	0.711541	0.0214169	0.742045	0.682291	lymph_group=Low	Low
9.88	465	0	1	0.711541	0.0214169	0.742045	0.682291	lymph_group=Low	Low
9.89	464	0	1	0.711541	0.0214169	0.742045	0.682291	lymph_group=Low	Low
9.91	463	1	0	0.710004	0.0215258	0.7406	0.680672	lymph_group=Low	Low
9.92	462	0	1	0.710004	0.0215258	0.7406	0.680672	lymph_group=Low	Low
9.94	461	0	2	0.710004	0.0215258	0.7406	0.680672	lymph_group=Low	Low
9.98	459	0	1	0.710004	0.0215258	0.7406	0.680672	lymph_group=Low	Low
9.99	458	1	1	0.708454	0.0216365	0.739143	0.679039	lymph_group=Low	Low
10.02	456	1	0	0.7069	0.0217476	0.737683	0.677402	lymph_group=Low	Low
10.03	455	1	0	0.705347	0.0218586	0.736222	0.675766	lymph_group=Low	Low
10.07	454	1	1	0.703793	0.0219695	0.73476	0.674131	lymph_group=Low	Low
10.08	452	0	2	0.703793	0.0219695	0.73476	0.674131	lymph_group=Low	Low
10.09	450	0	1	0.703793	0.0219695	0.73476	0.674131	lymph_group=Low	Low
10.11	449	0	1	0.703793	0.0219695	0.73476	0.674131	lymph_group=Low	Low
10.13	448	0	2	0.703793	0.0219695	0.73476	0.674131	lymph_group=Low	Low
10.14	446	1	0	0.702215	0.0220839	0.733277	0.672469	lymph_group=Low	Low
10.17	445	0	1	0.702215	0.0220839	0.733277	0.672469	lymph_group=Low	Low
10.25	444	0	1	0.702215	0.0220839	0.733277	0.672469	lymph_group=Low	Low
10.31	443	1	1	0.70063	0.0221992	0.731787	0.670799	lymph_group=Low	Low
10.34	441	0	1	0.70063	0.0221992	0.731787	0.670799	lymph_group=Low	Low
10.37	440	0	1	0.70063	0.0221992	0.731787	0.670799	lymph_group=Low	Low
10.41	439	0	1	0.70063	0.0221992	0.731787	0.670799	lymph_group=Low	Low
10.44	438	0	1	0.70063	0.0221992	0.731787	0.670799	lymph_group=Low	Low
10.51	437	0	1	0.70063	0.0221992	0.731787	0.670799	lymph_group=Low	Low
10.61	436	1	0	0.699023	0.0223177	0.730278	0.669106	lymph_group=Low	Low
10.62	435	1	1	0.697416	0.022436	0.728768	0.667413	lymph_group=Low	Low
10.71	433	1	0	0.695805	0.0225548	0.727255	0.665716	lymph_group=Low	Low
10.74	432	0	1	0.695805	0.0225548	0.727255	0.665716	lymph_group=Low	Low
10.75	431	1	0	0.694191	0.0226741	0.725737	0.664016	lymph_group=Low	Low
10.77	430	1	0	0.692577	0.0227934	0.724218	0.662317	lymph_group=Low	Low
10.79	429	0	1	0.692577	0.0227934	0.724218	0.662317	lymph_group=Low	Low
10.85	428	1	0	0.690958	0.0229131	0.722696	0.660615	lymph_group=Low	Low
10.87	427	1	0	0.68934	0.0230327	0.721172	0.658913	lymph_group=Low	Low
10.88	426	0	1	0.68934	0.0230327	0.721172	0.658913	lymph_group=Low	Low
10.89	425	0	1	0.68934	0.0230327	0.721172	0.658913	lymph_group=Low	Low
10.91	424	0	3	0.68934	0.0230327	0.721172	0.658913	lymph_group=Low	Low
10.92	421	1	1	0.687703	0.0231552	0.719632	0.65719	lymph_group=Low	Low
10.95	419	0	1	0.687703	0.0231552	0.719632	0.65719	lymph_group=Low	Low
10.96	418	1	1	0.686058	0.0232787	0.718084	0.655459	lymph_group=Low	Low
10.99	416	0	1	0.686058	0.0232787	0.718084	0.655459	lymph_group=Low	Low
11.02	415	0	2	0.686058	0.0232787	0.718084	0.655459	lymph_group=Low	Low
11.04	413	0	1	0.686058	0.0232787	0.718084	0.655459	lymph_group=Low	Low
11.08	412	0	1	0.686058	0.0232787	0.718084	0.655459	lymph_group=Low	Low
11.1	411	0	1	0.686058	0.0232787	0.718084	0.655459	lymph_group=Low	Low
11.11	410	0	1	0.686058	0.0232787	0.718084	0.655459	lymph_group=Low	Low
11.18	409	0	1	0.686058	0.0232787	0.718084	0.655459	lymph_group=Low	Low
11.19	408	0	1	0.686058	0.0232787	0.718084	0.655459	lymph_group=Low	Low
11.22	407	0	1	0.686058	0.0232787	0.718084	0.655459	lymph_group=Low	Low
11.24	406	1	0	0.684368	0.023409	0.716499	0.653678	lymph_group=Low	Low
11.25	405	1	0	0.682678	0.0235392	0.714912	0.651898	lymph_group=Low	Low
11.26	404	1	0	0.680988	0.0236693	0.713324	0.650118	lymph_group=Low	Low
11.27	403	0	1	0.680988	0.0236693	0.713324	0.650118	lymph_group=Low	Low
11.35	402	0	1	0.680988	0.0236693	0.713324	0.650118	lymph_group=Low	Low
11.4	401	0	1	0.680988	0.0236693	0.713324	0.650118	lymph_group=Low	Low
11.42	400	0	1	0.680988	0.0236693	0.713324	0.650118	lymph_group=Low	Low
11.49	399	0	1	0.680988	0.0236693	0.713324	0.650118	lymph_group=Low	Low
11.59	398	0	1	0.680988	0.0236693	0.713324	0.650118	lymph_group=Low	Low
11.6	397	0	2	0.680988	0.0236693	0.713324	0.650118	lymph_group=Low	Low
11.63	395	0	1	0.680988	0.0236693	0.713324	0.650118	lymph_group=Low	Low
11.64	394	0	1	0.680988	0.0236693	0.713324	0.650118	lymph_group=Low	Low
11.68	393	0	1	0.680988	0.0236693	0.713324	0.650118	lymph_group=Low	Low
11.72	392	1	3	0.679251	0.0238067	0.711696	0.648285	lymph_group=Low	Low
11.74	388	0	1	0.679251	0.0238067	0.711696	0.648285	lymph_group=Low	Low
11.78	387	0	1	0.679251	0.0238067	0.711696	0.648285	lymph_group=Low	Low
11.79	386	0	1	0.679251	0.0238067	0.711696	0.648285	lymph_group=Low	Low
11.81	385	1	0	0.677487	0.0239483	0.710045	0.646422	lymph_group=Low	Low
11.82	384	1	1	0.675722	0.0240899	0.708392	0.644559	lymph_group=Low	Low
11.88	382	0	1	0.675722	0.0240899	0.708392	0.644559	lymph_group=Low	Low
11.89	381	0	1	0.675722	0.0240899	0.708392	0.644559	lymph_group=Low	Low
11.92	380	0	2	0.675722	0.0240899	0.708392	0.644559	lymph_group=Low	Low
11.97	378	0	1	0.675722	0.0240899	0.708392	0.644559	lymph_group=Low	Low
11.98	377	0	1	0.675722	0.0240899	0.708392	0.644559	lymph_group=Low	Low
12.01	376	0	1	0.675722	0.0240899	0.708392	0.644559	lymph_group=Low	Low
12.02	375	1	0	0.673921	0.0242374	0.706707	0.642655	lymph_group=Low	Low
12.04	374	1	0	0.672119	0.0243848	0.705021	0.640751	lymph_group=Low	Low
12.07	373	0	1	0.672119	0.0243848	0.705021	0.640751	lymph_group=Low	Low
12.09	372	2	0	0.668505	0.024681	0.701638	0.636937	lymph_group=Low	Low
12.1	370	1	1	0.666698	0.0248289	0.699945	0.635031	lymph_group=Low	Low
12.13	368	0	2	0.666698	0.0248289	0.699945	0.635031	lymph_group=Low	Low
12.15	366	0	1	0.666698	0.0248289	0.699945	0.635031	lymph_group=Low	Low
12.17	365	1	0	0.664872	0.02498	0.698234	0.633104	lymph_group=Low	Low
12.18	364	1	0	0.663045	0.0251311	0.696522	0.631177	lymph_group=Low	Low
12.19	363	0	2	0.663045	0.0251311	0.696522	0.631177	lymph_group=Low	Low
12.22	361	0	1	0.663045	0.0251311	0.696522	0.631177	lymph_group=Low	Low
12.23	360	0	1	0.663045	0.0251311	0.696522	0.631177	lymph_group=Low	Low
12.24	359	0	1	0.663045	0.0251311	0.696522	0.631177	lymph_group=Low	Low
12.28	358	2	0	0.659341	0.0254414	0.693052	0.62727	lymph_group=Low	Low
12.3	356	0	1	0.659341	0.0254414	0.693052	0.62727	lymph_group=Low	Low
12.33	355	0	1	0.659341	0.0254414	0.693052	0.62727	lymph_group=Low	Low
12.34	354	0	1	0.659341	0.0254414	0.693052	0.62727	lymph_group=Low	Low
12.36	353	1	0	0.657473	0.0255991	0.691302	0.625299	lymph_group=Low	Low
12.39	352	0	1	0.657473	0.0255991	0.691302	0.625299	lymph_group=Low	Low
12.4	351	1	0	0.6556	0.0257576	0.689547	0.623324	lymph_group=Low	Low
12.41	350	1	0	0.653727	0.025916	0.68779	0.62135	lymph_group=Low	Low
12.46	349	1	1	0.651854	0.0260744	0.686032	0.619378	lymph_group=Low	Low
12.49	347	1	0	0.649975	0.0262336	0.684269	0.6174	lymph_group=Low	Low
12.52	346	2	1	0.646218	0.0265519	0.680738	0.613448	lymph_group=Low	Low
12.56	343	0	1	0.646218	0.0265519	0.680738	0.613448	lymph_group=Low	Low
12.63	342	0	1	0.646218	0.0265519	0.680738	0.613448	lymph_group=Low	Low
12.66	341	1	0	0.644323	0.0267138	0.678957	0.611455	lymph_group=Low	Low
12.67	340	1	0	0.642428	0.0268757	0.677175	0.609464	lymph_group=Low	Low
12.71	339	0	1	0.642428	0.0268757	0.677175	0.609464	lymph_group=Low	Low
12.74	338	1	0	0.640527	0.0270386	0.675387	0.607467	lymph_group=Low	Low
12.75	337	0	1	0.640527	0.0270386	0.675387	0.607467	lymph_group=Low	Low
12.8	336	1	0	0.638621	0.0272024	0.673593	0.605464	lymph_group=Low	Low
12.81	335	0	1	0.638621	0.0272024	0.673593	0.605464	lymph_group=Low	Low
12.84	334	0	2	0.638621	0.0272024	0.673593	0.605464	lymph_group=Low	Low
12.86	332	1	1	0.636697	0.0273691	0.671784	0.603443	lymph_group=Low	Low
12.87	330	1	0	0.634768	0.0275369	0.669969	0.601417	lymph_group=Low	Low
12.88	329	1	0	0.632839	0.0277046	0.668152	0.599392	lymph_group=Low	Low
12.9	328	1	0	0.630909	0.0278724	0.666334	0.597368	lymph_group=Low	Low
12.93	327	1	0	0.62898	0.0280402	0.664515	0.595345	lymph_group=Low	Low
12.96	326	0	1	0.62898	0.0280402	0.664515	0.595345	lymph_group=Low	Low
12.97	325	0	1	0.62898	0.0280402	0.664515	0.595345	lymph_group=Low	Low
12.98	324	1	0	0.627039	0.02821	0.662684	0.59331	lymph_group=Low	Low
12.99	323	1	0	0.625097	0.0283799	0.660853	0.591276	lymph_group=Low	Low
13.02	322	1	1	0.623156	0.0285499	0.65902	0.589244	lymph_group=Low	Low
13.05	320	1	1	0.621209	0.0287209	0.657181	0.587206	lymph_group=Low	Low
13.06	318	0	1	0.621209	0.0287209	0.657181	0.587206	lymph_group=Low	Low
13.11	317	0	1	0.621209	0.0287209	0.657181	0.587206	lymph_group=Low	Low
13.13	316	1	2	0.619243	0.0288953	0.655325	0.585147	lymph_group=Low	Low
13.14	313	0	1	0.619243	0.0288953	0.655325	0.585147	lymph_group=Low	Low
13.17	312	0	1	0.619243	0.0288953	0.655325	0.585147	lymph_group=Low	Low
13.21	311	1	1	0.617252	0.0290742	0.653447	0.583061	lymph_group=Low	Low
13.24	309	1	0	0.615254	0.0292544	0.651562	0.580969	lymph_group=Low	Low
13.25	308	1	1	0.613256	0.0294346	0.649676	0.578878	lymph_group=Low	Low
13.26	306	1	0	0.611252	0.029616	0.647783	0.576782	lymph_group=Low	Low
13.28	305	0	2	0.611252	0.029616	0.647783	0.576782	lymph_group=Low	Low
13.3	303	0	1	0.611252	0.029616	0.647783	0.576782	lymph_group=Low	Low
13.33	302	0	1	0.611252	0.029616	0.647783	0.576782	lymph_group=Low	Low
13.37	301	1	0	0.609222	0.0298024	0.645867	0.574655	lymph_group=Low	Low
13.4	300	0	1	0.609222	0.0298024	0.645867	0.574655	lymph_group=Low	Low
13.41	299	0	1	0.609222	0.0298024	0.645867	0.574655	lymph_group=Low	Low
13.44	298	0	1	0.609222	0.0298024	0.645867	0.574655	lymph_group=Low	Low
13.45	297	1	0	0.60717	0.0299926	0.643932	0.572507	lymph_group=Low	Low
13.48	296	1	0	0.605119	0.0301829	0.641996	0.57036	lymph_group=Low	Low
13.56	295	1	0	0.603068	0.0303733	0.640059	0.568215	lymph_group=Low	Low
13.6	294	1	0	0.601017	0.0305638	0.63812	0.56607	lymph_group=Low	Low
13.64	293	0	2	0.601017	0.0305638	0.63812	0.56607	lymph_group=Low	Low
13.67	291	0	1	0.601017	0.0305638	0.63812	0.56607	lymph_group=Low	Low
13.71	290	1	0	0.598944	0.0307584	0.636162	0.563903	lymph_group=Low	Low
13.73	289	1	0	0.596872	0.0309531	0.634203	0.561738	lymph_group=Low	Low
13.75	288	0	1	0.596872	0.0309531	0.634203	0.561738	lymph_group=Low	Low
13.79	287	1	0	0.594792	0.0311493	0.632236	0.559565	lymph_group=Low	Low
13.9	286	1	1	0.592712	0.0313456	0.630268	0.557394	lymph_group=Low	Low
13.94	284	1	0	0.590625	0.0315434	0.628292	0.555216	lymph_group=Low	Low
13.99	283	0	1	0.590625	0.0315434	0.628292	0.555216	lymph_group=Low	Low
14.01	282	1	0	0.588531	0.0317428	0.626309	0.553031	lymph_group=Low	Low
14.03	281	0	1	0.588531	0.0317428	0.626309	0.553031	lymph_group=Low	Low
14.06	280	1	1	0.586429	0.0319438	0.624318	0.550839	lymph_group=Low	Low
14.09	278	0	1	0.586429	0.0319438	0.624318	0.550839	lymph_group=Low	Low
14.18	277	1	0	0.584312	0.0321479	0.622313	0.548631	lymph_group=Low	Low
14.3	276	0	2	0.584312	0.0321479	0.622313	0.548631	lymph_group=Low	Low
14.31	274	0	1	0.584312	0.0321479	0.622313	0.548631	lymph_group=Low	Low
14.35	273	0	1	0.584312	0.0321479	0.622313	0.548631	lymph_group=Low	Low
14.37	272	0	1	0.584312	0.0321479	0.622313	0.548631	lymph_group=Low	Low
14.4	271	1	0	0.582156	0.0323598	0.620274	0.54638	lymph_group=Low	Low
14.42	270	1	0	0.58	0.0325718	0.618234	0.54413	lymph_group=Low	Low
14.45	269	0	1	0.58	0.0325718	0.618234	0.54413	lymph_group=Low	Low
14.47	268	0	1	0.58	0.0325718	0.618234	0.54413	lymph_group=Low	Low
14.51	267	0	1	0.58	0.0325718	0.618234	0.54413	lymph_group=Low	Low
14.58	266	1	1	0.577819	0.0327889	0.616172	0.541854	lymph_group=Low	Low
14.6	264	0	3	0.577819	0.0327889	0.616172	0.541854	lymph_group=Low	Low
14.61	261	1	0	0.575605	0.0330128	0.614081	0.539541	lymph_group=Low	Low
14.74	260	0	2	0.575605	0.0330128	0.614081	0.539541	lymph_group=Low	Low
14.77	258	0	1	0.575605	0.0330128	0.614081	0.539541	lymph_group=Low	Low
14.79	257	0	1	0.575605	0.0330128	0.614081	0.539541	lymph_group=Low	Low
14.81	256	0	1	0.575605	0.0330128	0.614081	0.539541	lymph_group=Low	Low
14.83	255	0	1	0.575605	0.0330128	0.614081	0.539541	lymph_group=Low	Low
14.85	254	1	0	0.573339	0.0332477	0.611945	0.537169	lymph_group=Low	Low
14.86	253	0	1	0.573339	0.0332477	0.611945	0.537169	lymph_group=Low	Low
14.89	252	0	1	0.573339	0.0332477	0.611945	0.537169	lymph_group=Low	Low
14.97	251	0	1	0.573339	0.0332477	0.611945	0.537169	lymph_group=Low	Low
14.98	250	1	0	0.571046	0.0334884	0.609784	0.534768	lymph_group=Low	Low
14.99	249	0	1	0.571046	0.0334884	0.609784	0.534768	lymph_group=Low	Low
15	248	0	1	0.571046	0.0334884	0.609784	0.534768	lymph_group=Low	Low
15.03	247	1	0	0.568734	0.0337332	0.607607	0.532348	lymph_group=Low	Low
15.06	246	1	2	0.566422	0.0339782	0.605428	0.529929	lymph_group=Low	Low
15.07	243	1	0	0.564091	0.0342276	0.603231	0.52749	lymph_group=Low	Low
15.09	242	0	1	0.564091	0.0342276	0.603231	0.52749	lymph_group=Low	Low
15.1	241	0	2	0.564091	0.0342276	0.603231	0.52749	lymph_group=Low	Low
15.11	239	0	1	0.564091	0.0342276	0.603231	0.52749	lymph_group=Low	Low
15.13	238	0	1	0.564091	0.0342276	0.603231	0.52749	lymph_group=Low	Low
15.17	237	0	1	0.564091	0.0342276	0.603231	0.52749	lymph_group=Low	Low
15.21	236	0	1	0.564091	0.0342276	0.603231	0.52749	lymph_group=Low	Low
15.22	235	0	1	0.564091	0.0342276	0.603231	0.52749	lymph_group=Low	Low
15.34	234	0	1	0.564091	0.0342276	0.603231	0.52749	lymph_group=Low	Low
15.37	233	0	1	0.564091	0.0342276	0.603231	0.52749	lymph_group=Low	Low
15.38	232	0	1	0.564091	0.0342276	0.603231	0.52749	lymph_group=Low	Low
15.49	231	1	0	0.561649	0.0345014	0.600942	0.524925	lymph_group=Low	Low
15.54	230	0	2	0.561649	0.0345014	0.600942	0.524925	lymph_group=Low	Low
15.61	228	0	1	0.561649	0.0345014	0.600942	0.524925	lymph_group=Low	Low
15.66	227	0	1	0.561649	0.0345014	0.600942	0.524925	lymph_group=Low	Low
15.72	226	0	1	0.561649	0.0345014	0.600942	0.524925	lymph_group=Low	Low
15.73	225	0	1	0.561649	0.0345014	0.600942	0.524925	lymph_group=Low	Low
15.79	224	1	0	0.559142	0.0347903	0.598598	0.522286	lymph_group=Low	Low
15.83	223	1	0	0.556634	0.0350794	0.596252	0.519649	lymph_group=Low	Low
15.84	222	1	0	0.554127	0.0353688	0.593903	0.517015	lymph_group=Low	Low
15.85	221	0	1	0.554127	0.0353688	0.593903	0.517015	lymph_group=Low	Low
15.89	220	0	1	0.554127	0.0353688	0.593903	0.517015	lymph_group=Low	Low
15.94	219	0	2	0.554127	0.0353688	0.593903	0.517015	lymph_group=Low	Low
15.99	217	0	1	0.554127	0.0353688	0.593903	0.517015	lymph_group=Low	Low
16.1	216	0	1	0.554127	0.0353688	0.593903	0.517015	lymph_group=Low	Low
16.17	215	1	0	0.55155	0.0356747	0.591495	0.514302	lymph_group=Low	Low
16.19	214	0	1	0.55155	0.0356747	0.591495	0.514302	lymph_group=Low	Low
16.44	213	0	1	0.55155	0.0356747	0.591495	0.514302	lymph_group=Low	Low
16.53	212	1	0	0.548948	0.0359867	0.589065	0.511563	lymph_group=Low	Low
16.59	211	0	1	0.548948	0.0359867	0.589065	0.511563	lymph_group=Low	Low
16.6	210	0	1	0.548948	0.0359867	0.589065	0.511563	lymph_group=Low	Low
16.67	209	0	1	0.548948	0.0359867	0.589065	0.511563	lymph_group=Low	Low
16.72	208	0	1	0.548948	0.0359867	0.589065	0.511563	lymph_group=Low	Low
16.82	207	1	0	0.546296	0.036311	0.586592	0.508768	lymph_group=Low	Low
16.98	206	0	1	0.546296	0.036311	0.586592	0.508768	lymph_group=Low	Low
17.03	205	0	2	0.546296	0.036311	0.586592	0.508768	lymph_group=Low	Low
17.09	203	0	2	0.546296	0.036311	0.586592	0.508768	lymph_group=Low	Low
17.1	201	1	0	0.543578	0.036652	0.584064	0.505899	lymph_group=Low	Low
17.11	200	0	1	0.543578	0.036652	0.584064	0.505899	lymph_group=Low	Low
17.12	199	0	1	0.543578	0.036652	0.584064	0.505899	lymph_group=Low	Low
17.14	198	0	1	0.543578	0.036652	0.584064	0.505899	lymph_group=Low	Low
17.16	197	1	0	0.540819	0.0370036	0.581499	0.502984	lymph_group=Low	Low
17.22	196	0	1	0.540819	0.0370036	0.581499	0.502984	lymph_group=Low	Low
17.23	195	1	0	0.538045	0.037359	0.578921	0.500056	lymph_group=Low	Low
17.34	194	0	1	0.538045	0.037359	0.578921	0.500056	lymph_group=Low	Low
17.44	193	0	1	0.538045	0.037359	0.578921	0.500056	lymph_group=Low	Low
17.56	192	0	1	0.538045	0.037359	0.578921	0.500056	lymph_group=Low	Low
17.62	191	0	1	0.538045	0.037359	0.578921	0.500056	lymph_group=Low	Low
17.83	190	1	0	0.535214	0.0377299	0.576292	0.497063	lymph_group=Low	Low
17.87	189	1	2	0.532382	0.038101	0.57366	0.494073	lymph_group=Low	Low
17.92	186	0	1	0.532382	0.038101	0.57366	0.494073	lymph_group=Low	Low
17.96	185	1	1	0.529504	0.0384846	0.570989	0.491033	lymph_group=Low	Low
17.98	183	1	0	0.526611	0.0388728	0.568301	0.487979	lymph_group=Low	Low
17.99	182	1	0	0.523717	0.0392613	0.565609	0.484928	lymph_group=Low	Low
18	181	0	1	0.523717	0.0392613	0.565609	0.484928	lymph_group=Low	Low
18.04	180	0	1	0.523717	0.0392613	0.565609	0.484928	lymph_group=Low	Low
18.08	179	0	2	0.523717	0.0392613	0.565609	0.484928	lymph_group=Low	Low
18.1	177	1	0	0.520758	0.039668	0.562862	0.481804	lymph_group=Low	Low
18.11	176	0	1	0.520758	0.039668	0.562862	0.481804	lymph_group=Low	Low
18.13	175	0	1	0.520758	0.039668	0.562862	0.481804	lymph_group=Low	Low
18.15	174	0	1	0.520758	0.039668	0.562862	0.481804	lymph_group=Low	Low
18.21	173	1	0	0.517748	0.0400893	0.56007	0.478624	lymph_group=Low	Low
18.24	172	0	1	0.517748	0.0400893	0.56007	0.478624	lymph_group=Low	Low
18.48	171	0	1	0.517748	0.0400893	0.56007	0.478624	lymph_group=Low	Low
18.52	170	1	0	0.514703	0.0405211	0.557247	0.475406	lymph_group=Low	Low
18.57	169	0	1	0.514703	0.0405211	0.557247	0.475406	lymph_group=Low	Low
18.6	168	0	1	0.514703	0.0405211	0.557247	0.475406	lymph_group=Low	Low
18.61	167	1	0	0.51162	0.0409638	0.554391	0.472149	lymph_group=Low	Low
18.71	166	0	2	0.51162	0.0409638	0.554391	0.472149	lymph_group=Low	Low
18.78	164	1	0	0.508501	0.0414179	0.551501	0.468853	lymph_group=Low	Low
18.81	163	0	1	0.508501	0.0414179	0.551501	0.468853	lymph_group=Low	Low
18.85	162	1	1	0.505362	0.0418782	0.548592	0.465539	lymph_group=Low	Low
18.91	160	1	0	0.502203	0.0423449	0.545662	0.462206	lymph_group=Low	Low
18.94	159	0	1	0.502203	0.0423449	0.545662	0.462206	lymph_group=Low	Low
19.06	158	0	1	0.502203	0.0423449	0.545662	0.462206	lymph_group=Low	Low
19.2	157	0	1	0.502203	0.0423449	0.545662	0.462206	lymph_group=Low	Low
19.22	156	1	0	0.498984	0.0428305	0.54268	0.458806	lymph_group=Low	Low
19.29	155	0	1	0.498984	0.0428305	0.54268	0.458806	lymph_group=Low	Low
19.3	154	1	0	0.495744	0.0433231	0.539677	0.455387	lymph_group=Low	Low
19.35	153	0	1	0.495744	0.0433231	0.539677	0.455387	lymph_group=Low	Low
19.42	152	1	0	0.492483	0.043823	0.536652	0.451948	lymph_group=Low	Low
19.54	151	0	2	0.492483	0.043823	0.536652	0.451948	lymph_group=Low	Low
19.56	149	0	1	0.492483	0.043823	0.536652	0.451948	lymph_group=Low	Low
19.69	148	1	0	0.489155	0.0443444	0.533571	0.448436	lymph_group=Low	Low
19.7	147	1	0	0.485827	0.0448667	0.530484	0.44493	lymph_group=Low	Low
19.74	146	0	1	0.485827	0.0448667	0.530484	0.44493	lymph_group=Low	Low
19.8	145	0	1	0.485827	0.0448667	0.530484	0.44493	lymph_group=Low	Low
19.84	144	0	1	0.485827	0.0448667	0.530484	0.44493	lymph_group=Low	Low
19.85	143	0	1	0.485827	0.0448667	0.530484	0.44493	lymph_group=Low	Low
19.9	142	0	1	0.485827	0.0448667	0.530484	0.44493	lymph_group=Low	Low
20.07	141	0	1	0.485827	0.0448667	0.530484	0.44493	lymph_group=Low	Low
20.09	140	1	0	0.482357	0.0454357	0.527283	0.441259	lymph_group=Low	Low
20.14	139	0	1	0.482357	0.0454357	0.527283	0.441259	lymph_group=Low	Low
20.17	138	1	0	0.478862	0.0460141	0.524056	0.437565	lymph_group=Low	Low
20.25	137	0	1	0.478862	0.0460141	0.524056	0.437565	lymph_group=Low	Low
20.27	136	0	1	0.478862	0.0460141	0.524056	0.437565	lymph_group=Low	Low
20.38	135	1	0	0.475315	0.0466109	0.520783	0.433816	lymph_group=Low	Low
20.41	134	1	0	0.471768	0.047209	0.517503	0.430075	lymph_group=Low	Low
20.53	133	0	1	0.471768	0.047209	0.517503	0.430075	lymph_group=Low	Low
20.6	132	1	0	0.468194	0.0478175	0.514195	0.426308	lymph_group=Low	Low
20.62	131	0	2	0.468194	0.0478175	0.514195	0.426308	lymph_group=Low	Low
20.78	129	0	1	0.468194	0.0478175	0.514195	0.426308	lymph_group=Low	Low
20.82	128	0	2	0.468194	0.0478175	0.514195	0.426308	lymph_group=Low	Low
20.83	126	0	1	0.468194	0.0478175	0.514195	0.426308	lymph_group=Low	Low
20.9	125	0	1	0.468194	0.0478175	0.514195	0.426308	lymph_group=Low	Low
20.95	124	0	1	0.468194	0.0478175	0.514195	0.426308	lymph_group=Low	Low
20.96	123	0	1	0.468194	0.0478175	0.514195	0.426308	lymph_group=Low	Low
21.08	122	0	1	0.468194	0.0478175	0.514195	0.426308	lymph_group=Low	Low
21.4	121	0	1	0.468194	0.0478175	0.514195	0.426308	lymph_group=Low	Low
21.74	120	1	0	0.464292	0.0485443	0.510637	0.422153	lymph_group=Low	Low
21.79	119	1	0	0.46039	0.0492723	0.507069	0.418009	lymph_group=Low	Low
21.81	118	1	0	0.456489	0.0500019	0.503491	0.413874	lymph_group=Low	Low
21.85	117	0	1	0.456489	0.0500019	0.503491	0.413874	lymph_group=Low	Low
21.88	116	0	1	0.456489	0.0500019	0.503491	0.413874	lymph_group=Low	Low
21.95	115	0	1	0.456489	0.0500019	0.503491	0.413874	lymph_group=Low	Low
21.99	114	0	1	0.456489	0.0500019	0.503491	0.413874	lymph_group=Low	Low
22.18	113	0	1	0.456489	0.0500019	0.503491	0.413874	lymph_group=Low	Low
22.24	112	1	0	0.452413	0.0507999	0.499777	0.409538	lymph_group=Low	Low
22.48	111	0	1	0.452413	0.0507999	0.499777	0.409538	lymph_group=Low	Low
22.59	110	0	1	0.452413	0.0507999	0.499777	0.409538	lymph_group=Low	Low
22.74	109	0	1	0.452413	0.0507999	0.499777	0.409538	lymph_group=Low	Low
22.75	108	0	1	0.452413	0.0507999	0.499777	0.409538	lymph_group=Low	Low
22.76	107	0	1	0.452413	0.0507999	0.499777	0.409538	lymph_group=Low	Low
22.87	106	0	1	0.452413	0.0507999	0.499777	0.409538	lymph_group=Low	Low
22.89	105	0	1	0.452413	0.0507999	0.499777	0.409538	lymph_group=Low	Low
22.9	104	0	1	0.452413	0.0507999	0.499777	0.409538	lymph_group=Low	Low
23.09	103	0	1	0.452413	0.0507999	0.499777	0.409538	lymph_group=Low	Low
23.12	102	0	1	0.452413	0.0507999	0.499777	0.409538	lymph_group=Low	Low
23.36	101	1	1	0.447934	0.0517652	0.495766	0.404717	lymph_group=Low	Low
23.94	99	1	0	0.443409	0.0527514	0.491707	0.399855	lymph_group=Low	Low
23.98	98	0	1	0.443409	0.0527514	0.491707	0.399855	lymph_group=Low	Low
24.04	97	0	1	0.443409	0.0527514	0.491707	0.399855	lymph_group=Low	Low
24.07	96	1	0	0.43879	0.0537807	0.487568	0.394892	lymph_group=Low	Low
24.13	95	0	1	0.43879	0.0537807	0.487568	0.394892	lymph_group=Low	Low
24.15	94	0	1	0.43879	0.0537807	0.487568	0.394892	lymph_group=Low	Low
24.25	93	0	1	0.43879	0.0537807	0.487568	0.394892	lymph_group=Low	Low
24.44	92	0	1	0.43879	0.0537807	0.487568	0.394892	lymph_group=Low	Low
24.49	91	0	1	0.43879	0.0537807	0.487568	0.394892	lymph_group=Low	Low
24.81	90	0	1	0.43879	0.0537807	0.487568	0.394892	lymph_group=Low	Low
24.87	89	0	1	0.43879	0.0537807	0.487568	0.394892	lymph_group=Low	Low
25.01	88	0	1	0.43879	0.0537807	0.487568	0.394892	lymph_group=Low	Low
25.04	87	0	1	0.43879	0.0537807	0.487568	0.394892	lymph_group=Low	Low
25.06	86	0	1	0.43879	0.0537807	0.487568	0.394892	lymph_group=Low	Low
25.22	85	0	1	0.43879	0.0537807	0.487568	0.394892	lymph_group=Low	Low
25.27	84	0	1	0.43879	0.0537807	0.487568	0.394892	lymph_group=Low	Low
25.32	83	0	1	0.43879	0.0537807	0.487568	0.394892	lymph_group=Low	Low
25.33	82	1	0	0.433439	0.0551626	0.482928	0.389021	lymph_group=Low	Low
25.55	81	0	1	0.433439	0.0551626	0.482928	0.389021	lymph_group=Low	Low
25.69	80	0	1	0.433439	0.0551626	0.482928	0.389021	lymph_group=Low	Low
25.95	79	0	2	0.433439	0.0551626	0.482928	0.389021	lymph_group=Low	Low
26.27	77	0	1	0.433439	0.0551626	0.482928	0.389021	lymph_group=Low	Low
26.28	76	0	1	0.433439	0.0551626	0.482928	0.389021	lymph_group=Low	Low
26.38	75	1	0	0.42766	0.0567723	0.477995	0.382625	lymph_group=Low	Low
26.44	74	1	0	0.421881	0.0583799	0.473024	0.376267	lymph_group=Low	Low
26.46	73	1	0	0.416102	0.0599873	0.468016	0.369946	lymph_group=Low	Low
26.56	72	1	0	0.410322	0.0615962	0.462973	0.363659	lymph_group=Low	Low
26.76	71	0	1	0.410322	0.0615962	0.462973	0.363659	lymph_group=Low	Low
26.78	70	1	0	0.404461	0.0632545	0.457845	0.357301	lymph_group=Low	Low
26.8	69	0	1	0.404461	0.0632545	0.457845	0.357301	lymph_group=Low	Low
26.96	68	0	1	0.404461	0.0632545	0.457845	0.357301	lymph_group=Low	Low
27.08	67	1	0	0.398424	0.0650175	0.452573	0.350754	lymph_group=Low	Low
27.12	66	0	1	0.398424	0.0650175	0.452573	0.350754	lymph_group=Low	Low
27.32	65	0	1	0.398424	0.0650175	0.452573	0.350754	lymph_group=Low	Low
27.75	64	0	1	0.398424	0.0650175	0.452573	0.350754	lymph_group=Low	Low
28	63	0	63	0.398424	0.0650175	0.452573	0.350754	lymph_group=Low	Low
0.22	1198	0	1	1	0	1	1	lymph_group=High	High
0.39	1197	1	0	0.999165	0.000835771	1	0.997529	lymph_group=High	High
0.44	1196	1	0	0.998329	0.00118245	1	0.996018	lymph_group=High	High
0.45	1195	0	1	0.998329	0.00118245	1	0.996018	lymph_group=High	High
0.54	1194	1	0	0.997493	0.00144922	1	0.994664	lymph_group=High	High
0.56	1193	0	1	0.997493	0.00144922	1	0.994664	lymph_group=High	High
0.57	1192	0	1	0.997493	0.00144922	1	0.994664	lymph_group=High	High
0.61	1191	1	2	0.996656	0.00167505	0.999933	0.993389	lymph_group=High	High
0.62	1188	0	1	0.996656	0.00167505	0.999933	0.993389	lymph_group=High	High
0.67	1187	0	1	0.996656	0.00167505	0.999933	0.993389	lymph_group=High	High
0.68	1186	0	2	0.996656	0.00167505	0.999933	0.993389	lymph_group=High	High
0.69	1184	1	1	0.995814	0.0018761	0.999482	0.992159	lymph_group=High	High
0.7	1182	1	0	0.994971	0.00205818	0.998993	0.990966	lymph_group=High	High
0.71	1181	0	1	0.994971	0.00205818	0.998993	0.990966	lymph_group=High	High
0.73	1180	0	1	0.994971	0.00205818	0.998993	0.990966	lymph_group=High	High
0.74	1179	0	3	0.994971	0.00205818	0.998993	0.990966	lymph_group=High	High
0.76	1176	1	0	0.994125	0.00222706	0.998474	0.989795	lymph_group=High	High
0.78	1175	0	2	0.994125	0.00222706	0.998474	0.989795	lymph_group=High	High
0.8	1173	0	1	0.994125	0.00222706	0.998474	0.989795	lymph_group=High	High
0.82	1172	1	0	0.993277	0.00238505	0.997931	0.988645	lymph_group=High	High
0.83	1171	1	1	0.992429	0.00253344	0.997369	0.987513	lymph_group=High	High
0.84	1169	0	2	0.992429	0.00253344	0.997369	0.987513	lymph_group=High	High
0.86	1167	1	1	0.991578	0.00267455	0.99679	0.986394	lymph_group=High	High
0.87	1165	0	1	0.991578	0.00267455	0.99679	0.986394	lymph_group=High	High
0.88	1164	0	1	0.991578	0.00267455	0.99679	0.986394	lymph_group=High	High
0.91	1163	0	2	0.991578	0.00267455	0.99679	0.986394	lymph_group=High	High
0.95	1161	1	1	0.990724	0.00280994	0.996196	0.985283	lymph_group=High	High
0.97	1159	0	1	0.990724	0.00280994	0.996196	0.985283	lymph_group=High	High
1	1158	0	1	0.990724	0.00280994	0.996196	0.985283	lymph_group=High	High
1.01	1157	1	1	0.989868	0.00293997	0.995588	0.984181	lymph_group=High	High
1.02	1155	1	2	0.989011	0.00306491	0.99497	0.983088	lymph_group=High	High
1.03	1152	0	2	0.989011	0.00306491	0.99497	0.983088	lymph_group=High	High
1.05	1150	0	3	0.989011	0.00306491	0.99497	0.983088	lymph_group=High	High
1.06	1147	0	2	0.989011	0.00306491	0.99497	0.983088	lymph_group=High	High
1.07	1145	0	2	0.989011	0.00306491	0.99497	0.983088	lymph_group=High	High
1.08	1143	1	2	0.988146	0.00318744	0.994338	0.981992	lymph_group=High	High
1.09	1140	0	4	0.988146	0.00318744	0.994338	0.981992	lymph_group=High	High
1.1	1136	0	3	0.988146	0.00318744	0.994338	0.981992	lymph_group=High	High
1.11	1133	0	3	0.988146	0.00318744	0.994338	0.981992	lymph_group=High	High
1.12	1130	0	3	0.988146	0.00318744	0.994338	0.981992	lymph_group=High	High
1.13	1127	1	0	0.987269	0.00330875	0.993692	0.980887	lymph_group=High	High
1.14	1126	0	2	0.987269	0.00330875	0.993692	0.980887	lymph_group=High	High
1.15	1124	0	3	0.987269	0.00330875	0.993692	0.980887	lymph_group=High	High
1.16	1121	0	4	0.987269	0.00330875	0.993692	0.980887	lymph_group=High	High
1.17	1117	0	1	0.987269	0.00330875	0.993692	0.980887	lymph_group=High	High
1.18	1116	1	1	0.986384	0.00342804	0.993034	0.979779	lymph_group=High	High
1.19	1114	0	1	0.986384	0.00342804	0.993034	0.979779	lymph_group=High	High
1.2	1113	1	3	0.985498	0.00354393	0.992367	0.978676	lymph_group=High	High
1.22	1109	0	1	0.985498	0.00354393	0.992367	0.978676	lymph_group=High	High
1.23	1108	0	2	0.985498	0.00354393	0.992367	0.978676	lymph_group=High	High
1.24	1106	0	3	0.985498	0.00354393	0.992367	0.978676	lymph_group=High	High
1.25	1103	0	2	0.985498	0.00354393	0.992367	0.978676	lymph_group=High	High
1.26	1101	0	4	0.985498	0.00354393	0.992367	0.978676	lymph_group=High	High
1.27	1097	0	1	0.985498	0.00354393	0.992367	0.978676	lymph_group=High	High
1.28	1096	0	2	0.985498	0.00354393	0.992367	0.978676	lymph_group=High	High
1.29	1094	0	4	0.985498	0.00354393	0.992367	0.978676	lymph_group=High	High
1.3	1090	0	4	0.985498	0.00354393	0.992367	0.978676	lymph_group=High	High
1.31	1086	0	2	0.985498	0.00354393	0.992367	0.978676	lymph_group=High	High
1.32	1084	0	2	0.985498	0.00354393	0.992367	0.978676	lymph_group=High	High
1.33	1082	0	1	0.985498	0.00354393	0.992367	0.978676	lymph_group=High	High
1.34	1081	0	3	0.985498	0.00354393	0.992367	0.978676	lymph_group=High	High
1.35	1078	0	4	0.985498	0.00354393	0.992367	0.978676	lymph_group=High	High
1.36	1074	0	2	0.985498	0.00354393	0.992367	0.978676	lymph_group=High	High
1.38	1072	0	1	0.985498	0.00354393	0.992367	0.978676	lymph_group=High	High
1.39	1071	0	3	0.985498	0.00354393	0.992367	0.978676	lymph_group=High	High
1.4	1068	1	0	0.984575	0.00366565	0.991674	0.977527	lymph_group=High	High
1.43	1067	0	3	0.984575	0.00366565	0.991674	0.977527	lymph_group=High	High
1.44	1064	1	1	0.98365	0.00378432	0.990973	0.976381	lymph_group=High	High
1.46	1062	0	3	0.98365	0.00378432	0.990973	0.976381	lymph_group=High	High
1.47	1059	1	2	0.982721	0.00390047	0.990262	0.975237	lymph_group=High	High
1.48	1056	0	2	0.982721	0.00390047	0.990262	0.975237	lymph_group=High	High
1.49	1054	0	3	0.982721	0.00390047	0.990262	0.975237	lymph_group=High	High
1.5	1051	0	2	0.982721	0.00390047	0.990262	0.975237	lymph_group=High	High
1.51	1049	0	2	0.982721	0.00390047	0.990262	0.975237	lymph_group=High	High
1.54	1047	0	2	0.982721	0.00390047	0.990262	0.975237	lymph_group=High	High
1.55	1045	0	1	0.982721	0.00390047	0.990262	0.975237	lymph_group=High	High
1.58	1044	0	2	0.982721	0.00390047	0.990262	0.975237	lymph_group=High	High
1.59	1042	0	2	0.982721	0.00390047	0.990262	0.975237	lymph_group=High	High
1.6	1040	0	1	0.982721	0.00390047	0.990262	0.975237	lymph_group=High	High
1.62	1039	0	1	0.982721	0.00390047	0.990262	0.975237	lymph_group=High	High
1.64	1038	2	2	0.980828	0.004132	0.988803	0.972916	lymph_group=High	High
1.67	1034	0	1	0.980828	0.004132	0.988803	0.972916	lymph_group=High	High
1.68	1033	1	0	0.979878	0.004244	0.988063	0.971761	lymph_group=High	High
1.7	1032	0	1	0.979878	0.004244	0.988063	0.971761	lymph_group=High	High
1.71	1031	0	1	0.979878	0.004244	0.988063	0.971761	lymph_group=High	High
1.73	1030	1	1	0.978927	0.00435374	0.987316	0.970609	lymph_group=High	High
1.74	1028	0	1	0.978927	0.00435374	0.987316	0.970609	lymph_group=High	High
1.76	1027	1	2	0.977974	0.00446139	0.986563	0.969459	lymph_group=High	High
1.81	1024	0	1	0.977974	0.00446139	0.986563	0.969459	lymph_group=High	High
1.83	1023	1	2	0.977018	0.00456733	0.985803	0.96831	lymph_group=High	High
1.85	1020	0	1	0.977018	0.00456733	0.985803	0.96831	lymph_group=High	High
1.86	1019	0	1	0.977018	0.00456733	0.985803	0.96831	lymph_group=High	High
1.88	1018	0	2	0.977018	0.00456733	0.985803	0.96831	lymph_group=High	High
1.89	1016	0	1	0.977018	0.00456733	0.985803	0.96831	lymph_group=High	High
1.9	1015	0	2	0.977018	0.00456733	0.985803	0.96831	lymph_group=High	High
1.92	1013	1	1	0.976053	0.0046729	0.985033	0.967154	lymph_group=High	High
1.93	1011	0	1	0.976053	0.0046729	0.985033	0.967154	lymph_group=High	High
1.94	1010	0	2	0.976053	0.0046729	0.985033	0.967154	lymph_group=High	High
1.96	1008	0	1	0.976053	0.0046729	0.985033	0.967154	lymph_group=High	High
1.97	1007	0	2	0.976053	0.0046729	0.985033	0.967154	lymph_group=High	High
1.98	1005	0	3	0.976053	0.0046729	0.985033	0.967154	lymph_group=High	High
1.99	1002	1	0	0.975079	0.00477839	0.984254	0.96599	lymph_group=High	High
2.02	1001	0	1	0.975079	0.00477839	0.984254	0.96599	lymph_group=High	High
2.03	1000	1	2	0.974104	0.00488201	0.983469	0.964828	lymph_group=High	High
2.04	997	0	4	0.974104	0.00488201	0.983469	0.964828	lymph_group=High	High
2.06	993	0	2	0.974104	0.00488201	0.983469	0.964828	lymph_group=High	High
2.07	991	1	1	0.973121	0.0049853	0.982676	0.963659	lymph_group=High	High
2.08	989	1	1	0.972137	0.00508691	0.981878	0.962493	lymph_group=High	High
2.09	987	1	0	0.971152	0.00518693	0.981075	0.961329	lymph_group=High	High
2.1	986	1	2	0.970167	0.00528525	0.980269	0.960169	lymph_group=High	High
2.11	983	0	4	0.970167	0.00528525	0.980269	0.960169	lymph_group=High	High
2.13	979	0	5	0.970167	0.00528525	0.980269	0.960169	lymph_group=High	High
2.14	974	1	2	0.969171	0.00538415	0.979453	0.958997	lymph_group=High	High
2.15	971	0	1	0.969171	0.00538415	0.979453	0.958997	lymph_group=High	High
2.16	970	0	2	0.969171	0.00538415	0.979453	0.958997	lymph_group=High	High
2.17	968	0	2	0.969171	0.00538415	0.979453	0.958997	lymph_group=High	High
2.19	966	0	1	0.969171	0.00538415	0.979453	0.958997	lymph_group=High	High
2.2	965	0	1	0.969171	0.00538415	0.979453	0.958997	lymph_group=High	High
2.23	964	0	3	0.969171	0.00538415	0.979453	0.958997	lymph_group=High	High
2.24	961	0	1	0.969171	0.00538415	0.979453	0.958997	lymph_group=High	High
2.27	960	0	3	0.969171	0.00538415	0.979453	0.958997	lymph_group=High	High
2.28	957	0	1	0.969171	0.00538415	0.979453	0.958997	lymph_group=High	High
2.3	956	0	3	0.969171	0.00538415	0.979453	0.958997	lymph_group=High	High
2.32	953	0	1	0.969171	0.00538415	0.979453	0.958997	lymph_group=High	High
2.33	952	0	1	0.969171	0.00538415	0.979453	0.958997	lymph_group=High	High
2.34	951	1	1	0.968152	0.00548597	0.978618	0.957798	lymph_group=High	High
2.35	949	0	2	0.968152	0.00548597	0.978618	0.957798	lymph_group=High	High
2.36	947	1	2	0.96713	0.00558678	0.977778	0.956597	lymph_group=High	High
2.37	944	0	2	0.96713	0.00558678	0.977778	0.956597	lymph_group=High	High
2.38	942	0	1	0.96713	0.00558678	0.977778	0.956597	lymph_group=High	High
2.4	941	1	0	0.966102	0.00568706	0.976931	0.955393	lymph_group=High	High
2.41	940	0	3	0.966102	0.00568706	0.976931	0.955393	lymph_group=High	High
2.42	937	1	0	0.965071	0.00578644	0.976078	0.954188	lymph_group=High	High
2.43	936	0	1	0.965071	0.00578644	0.976078	0.954188	lymph_group=High	High
2.46	935	0	3	0.965071	0.00578644	0.976078	0.954188	lymph_group=High	High
2.47	932	0	1	0.965071	0.00578644	0.976078	0.954188	lymph_group=High	High
2.48	931	0	3	0.965071	0.00578644	0.976078	0.954188	lymph_group=High	High
2.49	928	0	1	0.965071	0.00578644	0.976078	0.954188	lymph_group=High	High
2.52	927	0	1	0.965071	0.00578644	0.976078	0.954188	lymph_group=High	High
2.57	926	0	2	0.965071	0.00578644	0.976078	0.954188	lymph_group=High	High
2.58	924	0	1	0.965071	0.00578644	0.976078	0.954188	lymph_group=High	High
2.6	923	0	1	0.965071	0.00578644	0.976078	0.954188	lymph_group=High	High
2.63	922	0	1	0.965071	0.00578644	0.976078	0.954188	lymph_group=High	High
2.64	921	1	0	0.964023	0.00588754	0.975212	0.952963	lymph_group=High	High
2.66	920	0	1	0.964023	0.00588754	0.975212	0.952963	lymph_group=High	High
2.68	919	0	1	0.964023	0.00588754	0.975212	0.952963	lymph_group=High	High
2.69	918	0	1	0.964023	0.00588754	0.975212	0.952963	lymph_group=High	High
2.7	917	0	2	0.964023	0.00588754	0.975212	0.952963	lymph_group=High	High
2.71	915	0	1	0.964023	0.00588754	0.975212	0.952963	lymph_group=High	High
2.72	914	1	0	0.962968	0.00598844	0.974337	0.951732	lymph_group=High	High
2.73	913	1	1	0.961913	0.00608789	0.97346	0.950504	lymph_group=High	High
2.74	911	0	1	0.961913	0.00608789	0.97346	0.950504	lymph_group=High	High
2.75	910	0	2	0.961913	0.00608789	0.97346	0.950504	lymph_group=High	High
2.76	908	0	2	0.961913	0.00608789	0.97346	0.950504	lymph_group=High	High
2.78	906	0	2	0.961913	0.00608789	0.97346	0.950504	lymph_group=High	High
2.8	904	0	1	0.961913	0.00608789	0.97346	0.950504	lymph_group=High	High
2.81	903	0	1	0.961913	0.00608789	0.97346	0.950504	lymph_group=High	High
2.82	902	0	1	0.961913	0.00608789	0.97346	0.950504	lymph_group=High	High
2.83	901	0	1	0.961913	0.00608789	0.97346	0.950504	lymph_group=High	High
2.84	900	0	1	0.961913	0.00608789	0.97346	0.950504	lymph_group=High	High
2.85	899	0	3	0.961913	0.00608789	0.97346	0.950504	lymph_group=High	High
2.87	896	0	1	0.961913	0.00608789	0.97346	0.950504	lymph_group=High	High
2.89	895	0	3	0.961913	0.00608789	0.97346	0.950504	lymph_group=High	High
2.9	892	0	1	0.961913	0.00608789	0.97346	0.950504	lymph_group=High	High
2.91	891	1	1	0.960834	0.0061906	0.972563	0.949246	lymph_group=High	High
2.93	889	0	2	0.960834	0.0061906	0.972563	0.949246	lymph_group=High	High
2.95	887	1	0	0.959751	0.00629253	0.971661	0.947987	lymph_group=High	High
2.96	886	0	2	0.959751	0.00629253	0.971661	0.947987	lymph_group=High	High
2.97	884	0	2	0.959751	0.00629253	0.971661	0.947987	lymph_group=High	High
2.98	882	0	2	0.959751	0.00629253	0.971661	0.947987	lymph_group=High	High
3	880	0	1	0.959751	0.00629253	0.971661	0.947987	lymph_group=High	High
3.01	879	0	1	0.959751	0.00629253	0.971661	0.947987	lymph_group=High	High
3.03	878	0	1	0.959751	0.00629253	0.971661	0.947987	lymph_group=High	High
3.04	877	0	1	0.959751	0.00629253	0.971661	0.947987	lymph_group=High	High
3.05	876	0	3	0.959751	0.00629253	0.971661	0.947987	lymph_group=High	High
3.07	873	1	0	0.958651	0.00639606	0.970745	0.946709	lymph_group=High	High
3.08	872	1	4	0.957552	0.00649817	0.969825	0.945434	lymph_group=High	High
3.09	867	0	1	0.957552	0.00649817	0.969825	0.945434	lymph_group=High	High
3.1	866	0	4	0.957552	0.00649817	0.969825	0.945434	lymph_group=High	High
3.11	862	0	5	0.957552	0.00649817	0.969825	0.945434	lymph_group=High	High
3.14	857	1	1	0.956435	0.00660222	0.968891	0.944138	lymph_group=High	High
3.16	855	1	0	0.955316	0.00670514	0.967953	0.942843	lymph_group=High	High
3.18	854	0	3	0.955316	0.00670514	0.967953	0.942843	lymph_group=High	High
3.2	851	0	1	0.955316	0.00670514	0.967953	0.942843	lymph_group=High	High
3.21	850	0	2	0.955316	0.00670514	0.967953	0.942843	lymph_group=High	High
3.23	848	1	2	0.954189	0.00680817	0.967007	0.941541	lymph_group=High	High
3.24	845	0	2	0.954189	0.00680817	0.967007	0.941541	lymph_group=High	High
3.27	843	0	1	0.954189	0.00680817	0.967007	0.941541	lymph_group=High	High
3.28	842	0	1	0.954189	0.00680817	0.967007	0.941541	lymph_group=High	High
3.29	841	0	1	0.954189	0.00680817	0.967007	0.941541	lymph_group=High	High
3.3	840	0	1	0.954189	0.00680817	0.967007	0.941541	lymph_group=High	High
3.31	839	0	1	0.954189	0.00680817	0.967007	0.941541	lymph_group=High	High
3.34	838	0	1	0.954189	0.00680817	0.967007	0.941541	lymph_group=High	High
3.35	837	0	1	0.954189	0.00680817	0.967007	0.941541	lymph_group=High	High
3.37	836	0	1	0.954189	0.00680817	0.967007	0.941541	lymph_group=High	High
3.38	835	0	2	0.954189	0.00680817	0.967007	0.941541	lymph_group=High	High
3.39	833	0	2	0.954189	0.00680817	0.967007	0.941541	lymph_group=High	High
3.41	831	0	1	0.954189	0.00680817	0.967007	0.941541	lymph_group=High	High
3.42	830	0	2	0.954189	0.00680817	0.967007	0.941541	lymph_group=High	High
3.43	828	0	3	0.954189	0.00680817	0.967007	0.941541	lymph_group=High	High
3.44	825	0	2	0.954189	0.00680817	0.967007	0.941541	lymph_group=High	High
3.46	823	0	3	0.954189	0.00680817	0.967007	0.941541	lymph_group=High	High
3.49	820	0	1	0.954189	0.00680817	0.967007	0.941541	lymph_group=High	High
3.5	819	1	3	0.953024	0.00691692	0.966032	0.940191	lymph_group=High	High
3.51	815	1	0	0.951855	0.00702504	0.965051	0.938839	lymph_group=High	High
3.52	814	0	1	0.951855	0.00702504	0.965051	0.938839	lymph_group=High	High
3.55	813	0	1	0.951855	0.00702504	0.965051	0.938839	lymph_group=High	High
3.56	812	1	1	0.950683	0.0071323	0.964066	0.937486	lymph_group=High	High
3.58	810	0	1	0.950683	0.0071323	0.964066	0.937486	lymph_group=High	High
3.59	809	0	1	0.950683	0.0071323	0.964066	0.937486	lymph_group=High	High
3.6	808	0	1	0.950683	0.0071323	0.964066	0.937486	lymph_group=High	High
3.61	807	1	1	0.949505	0.00723928	0.963073	0.936128	lymph_group=High	High
3.62	805	1	0	0.948325	0.00734521	0.962076	0.934771	lymph_group=High	High
3.63	804	0	1	0.948325	0.00734521	0.962076	0.934771	lymph_group=High	High
3.64	803	0	1	0.948325	0.00734521	0.962076	0.934771	lymph_group=High	High
3.65	802	0	1	0.948325	0.00734521	0.962076	0.934771	lymph_group=High	High
3.66	801	0	1	0.948325	0.00734521	0.962076	0.934771	lymph_group=High	High
3.67	800	0	1	0.948325	0.00734521	0.962076	0.934771	lymph_group=High	High
3.68	799	0	1	0.948325	0.00734521	0.962076	0.934771	lymph_group=High	High
3.71	798	0	1	0.948325	0.00734521	0.962076	0.934771	lymph_group=High	High
3.73	797	1	2	0.947135	0.00745174	0.96107	0.933403	lymph_group=High	High
3.74	794	0	1	0.947135	0.00745174	0.96107	0.933403	lymph_group=High	High
3.75	793	1	1	0.945941	0.00755782	0.960057	0.932032	lymph_group=High	High
3.76	791	0	1	0.945941	0.00755782	0.960057	0.932032	lymph_group=High	High
3.78	790	0	1	0.945941	0.00755782	0.960057	0.932032	lymph_group=High	High
3.79	789	0	1	0.945941	0.00755782	0.960057	0.932032	lymph_group=High	High
3.81	788	0	3	0.945941	0.00755782	0.960057	0.932032	lymph_group=High	High
3.84	785	0	2	0.945941	0.00755782	0.960057	0.932032	lymph_group=High	High
3.85	783	1	0	0.944733	0.0076651	0.959033	0.930646	lymph_group=High	High
3.87	782	0	1	0.944733	0.0076651	0.959033	0.930646	lymph_group=High	High
3.89	781	0	1	0.944733	0.0076651	0.959033	0.930646	lymph_group=High	High
3.9	780	0	1	0.944733	0.0076651	0.959033	0.930646	lymph_group=High	High
3.93	779	0	1	0.944733	0.0076651	0.959033	0.930646	lymph_group=High	High
3.96	778	0	1	0.944733	0.0076651	0.959033	0.930646	lymph_group=High	High
3.97	777	1	1	0.943517	0.00777254	0.958	0.929252	lymph_group=High	High
4	775	0	1	0.943517	0.00777254	0.958	0.929252	lymph_group=High	High
4.02	774	0	1	0.943517	0.00777254	0.958	0.929252	lymph_group=High	High
4.03	773	0	1	0.943517	0.00777254	0.958	0.929252	lymph_group=High	High
4.04	772	2	3	0.941073	0.00798604	0.955918	0.926457	lymph_group=High	High
4.11	767	0	2	0.941073	0.00798604	0.955918	0.926457	lymph_group=High	High
4.12	765	0	2	0.941073	0.00798604	0.955918	0.926457	lymph_group=High	High
4.13	763	0	2	0.941073	0.00798604	0.955918	0.926457	lymph_group=High	High
4.14	761	0	2	0.941073	0.00798604	0.955918	0.926457	lymph_group=High	High
4.15	759	0	1	0.941073	0.00798604	0.955918	0.926457	lymph_group=High	High
4.16	758	0	1	0.941073	0.00798604	0.955918	0.926457	lymph_group=High	High
4.17	757	0	1	0.941073	0.00798604	0.955918	0.926457	lymph_group=High	High
4.19	756	0	1	0.941073	0.00798604	0.955918	0.926457	lymph_group=High	High
4.2	755	0	3	0.941073	0.00798604	0.955918	0.926457	lymph_group=High	High
4.21	752	0	2	0.941073	0.00798604	0.955918	0.926457	lymph_group=High	High
4.22	750	0	3	0.941073	0.00798604	0.955918	0.926457	lymph_group=High	High
4.23	747	0	1	0.941073	0.00798604	0.955918	0.926457	lymph_group=High	High
4.25	746	0	1	0.941073	0.00798604	0.955918	0.926457	lymph_group=High	High
4.27	745	0	1	0.941073	0.00798604	0.955918	0.926457	lymph_group=High	High
4.28	744	0	2	0.941073	0.00798604	0.955918	0.926457	lymph_group=High	High
4.3	742	0	3	0.941073	0.00798604	0.955918	0.926457	lymph_group=High	High
4.31	739	1	1	0.939799	0.00810003	0.954838	0.924997	lymph_group=High	High
4.34	737	0	2	0.939799	0.00810003	0.954838	0.924997	lymph_group=High	High
4.35	735	0	2	0.939799	0.00810003	0.954838	0.924997	lymph_group=High	High
4.42	733	0	1	0.939799	0.00810003	0.954838	0.924997	lymph_group=High	High
4.44	732	0	1	0.939799	0.00810003	0.954838	0.924997	lymph_group=High	High
4.46	731	0	2	0.939799	0.00810003	0.954838	0.924997	lymph_group=High	High
4.47	729	0	1	0.939799	0.00810003	0.954838	0.924997	lymph_group=High	High
4.48	728	0	1	0.939799	0.00810003	0.954838	0.924997	lymph_group=High	High
4.5	727	0	1	0.939799	0.00810003	0.954838	0.924997	lymph_group=High	High
4.51	726	0	1	0.939799	0.00810003	0.954838	0.924997	lymph_group=High	High
4.52	725	0	1	0.939799	0.00810003	0.954838	0.924997	lymph_group=High	High
4.53	724	0	1	0.939799	0.00810003	0.954838	0.924997	lymph_group=High	High
4.54	723	0	2	0.939799	0.00810003	0.954838	0.924997	lymph_group=High	High
4.56	721	0	2	0.939799	0.00810003	0.954838	0.924997	lymph_group=High	High
4.58	719	1	1	0.938492	0.00821873	0.953732	0.923496	lymph_group=High	High
4.6	717	1	2	0.937183	0.00833639	0.952622	0.921995	lymph_group=High	High
4.61	714	0	2	0.937183	0.00833639	0.952622	0.921995	lymph_group=High	High
4.62	712	1	1	0.935867	0.00845404	0.951503	0.920488	lymph_group=High	High
4.65	710	1	1	0.934549	0.00857072	0.95038	0.918981	lymph_group=High	High
4.67	708	0	1	0.934549	0.00857072	0.95038	0.918981	lymph_group=High	High
4.72	707	0	1	0.934549	0.00857072	0.95038	0.918981	lymph_group=High	High
4.73	706	0	2	0.934549	0.00857072	0.95038	0.918981	lymph_group=High	High
4.74	704	0	1	0.934549	0.00857072	0.95038	0.918981	lymph_group=High	High
4.75	703	0	1	0.934549	0.00857072	0.95038	0.918981	lymph_group=High	High
4.78	702	0	2	0.934549	0.00857072	0.95038	0.918981	lymph_group=High	High
4.79	700	0	1	0.934549	0.00857072	0.95038	0.918981	lymph_group=High	High
4.83	699	0	1	0.934549	0.00857072	0.95038	0.918981	lymph_group=High	High
4.84	698	1	0	0.93321	0.00868981	0.94924	0.91745	lymph_group=High	High
4.88	697	0	1	0.93321	0.00868981	0.94924	0.91745	lymph_group=High	High
4.89	696	0	1	0.93321	0.00868981	0.94924	0.91745	lymph_group=High	High
4.9	695	0	1	0.93321	0.00868981	0.94924	0.91745	lymph_group=High	High
4.96	694	0	1	0.93321	0.00868981	0.94924	0.91745	lymph_group=High	High
4.97	693	1	1	0.931863	0.00880898	0.948092	0.915912	lymph_group=High	High
4.98	691	0	1	0.931863	0.00880898	0.948092	0.915912	lymph_group=High	High
4.99	690	1	0	0.930513	0.00892757	0.946938	0.914372	lymph_group=High	High
5	689	1	1	0.929162	0.00904495	0.945781	0.912835	lymph_group=High	High
5.02	687	0	1	0.929162	0.00904495	0.945781	0.912835	lymph_group=High	High
5.03	686	0	1	0.929162	0.00904495	0.945781	0.912835	lymph_group=High	High
5.11	685	0	1	0.929162	0.00904495	0.945781	0.912835	lymph_group=High	High
5.12	684	0	1	0.929162	0.00904495	0.945781	0.912835	lymph_group=High	High
5.13	683	0	2	0.929162	0.00904495	0.945781	0.912835	lymph_group=High	High
5.14	681	1	0	0.927798	0.00916354	0.944612	0.911283	lymph_group=High	High
5.16	680	0	2	0.927798	0.00916354	0.944612	0.911283	lymph_group=High	High
5.17	678	1	0	0.926429	0.00928166	0.943437	0.909728	lymph_group=High	High
5.18	677	0	1	0.926429	0.00928166	0.943437	0.909728	lymph_group=High	High
5.19	676	1	2	0.925059	0.00939897	0.942258	0.908174	lymph_group=High	High
5.24	673	1	2	0.923684	0.00951587	0.941073	0.906617	lymph_group=High	High
5.25	670	0	2	0.923684	0.00951587	0.941073	0.906617	lymph_group=High	High
5.27	668	0	1	0.923684	0.00951587	0.941073	0.906617	lymph_group=High	High
5.29	667	0	3	0.923684	0.00951587	0.941073	0.906617	lymph_group=High	High
5.3	664	1	1	0.922293	0.00963449	0.939875	0.905041	lymph_group=High	High
5.31	662	0	1	0.922293	0.00963449	0.939875	0.905041	lymph_group=High	High
5.35	661	0	1	0.922293	0.00963449	0.939875	0.905041	lymph_group=High	High
5.37	660	0	1	0.922293	0.00963449	0.939875	0.905041	lymph_group=High	High
5.4	659	0	1	0.922293	0.00963449	0.939875	0.905041	lymph_group=High	High
5.42	658	0	1	0.922293	0.00963449	0.939875	0.905041	lymph_group=High	High
5.44	657	0	1	0.922293	0.00963449	0.939875	0.905041	lymph_group=High	High
5.45	656	0	1	0.922293	0.00963449	0.939875	0.905041	lymph_group=High	High
5.48	655	2	0	0.919477	0.00987418	0.937445	0.901854	lymph_group=High	High
5.5	653	0	1	0.919477	0.00987418	0.937445	0.901854	lymph_group=High	High
5.51	652	0	1	0.919477	0.00987418	0.937445	0.901854	lymph_group=High	High
5.53	651	1	2	0.918065	0.00999313	0.936223	0.900258	lymph_group=High	High
5.54	648	0	1	0.918065	0.00999313	0.936223	0.900258	lymph_group=High	High
5.55	647	0	1	0.918065	0.00999313	0.936223	0.900258	lymph_group=High	High
5.56	646	0	1	0.918065	0.00999313	0.936223	0.900258	lymph_group=High	High
5.58	645	0	1	0.918065	0.00999313	0.936223	0.900258	lymph_group=High	High
5.63	644	0	1	0.918065	0.00999313	0.936223	0.900258	lymph_group=High	High
5.64	643	1	0	0.916637	0.0101136	0.934988	0.898646	lymph_group=High	High
5.67	642	1	0	0.915209	0.010233	0.93375	0.897036	lymph_group=High	High
5.69	641	0	1	0.915209	0.010233	0.93375	0.897036	lymph_group=High	High
5.7	640	0	2	0.915209	0.010233	0.93375	0.897036	lymph_group=High	High
5.71	638	0	1	0.915209	0.010233	0.93375	0.897036	lymph_group=High	High
5.75	637	0	1	0.915209	0.010233	0.93375	0.897036	lymph_group=High	High
5.77	636	0	2	0.915209	0.010233	0.93375	0.897036	lymph_group=High	High
5.78	634	0	1	0.915209	0.010233	0.93375	0.897036	lymph_group=High	High
5.79	633	0	1	0.915209	0.010233	0.93375	0.897036	lymph_group=High	High
5.8	632	0	1	0.915209	0.010233	0.93375	0.897036	lymph_group=High	High
5.81	631	0	1	0.915209	0.010233	0.93375	0.897036	lymph_group=High	High
5.82	630	0	3	0.915209	0.010233	0.93375	0.897036	lymph_group=High	High
5.83	627	0	1	0.915209	0.010233	0.93375	0.897036	lymph_group=High	High
5.84	626	1	3	0.913747	0.0103572	0.932485	0.895385	lymph_group=High	High
5.85	622	0	3	0.913747	0.0103572	0.932485	0.895385	lymph_group=High	High
5.87	619	0	2	0.913747	0.0103572	0.932485	0.895385	lymph_group=High	High
5.89	617	0	1	0.913747	0.0103572	0.932485	0.895385	lymph_group=High	High
5.91	616	0	1	0.913747	0.0103572	0.932485	0.895385	lymph_group=High	High
5.92	615	0	2	0.913747	0.0103572	0.932485	0.895385	lymph_group=High	High
5.93	613	0	1	0.913747	0.0103572	0.932485	0.895385	lymph_group=High	High
5.95	612	0	1	0.913747	0.0103572	0.932485	0.895385	lymph_group=High	High
5.96	611	0	1	0.913747	0.0103572	0.932485	0.895385	lymph_group=High	High
5.98	610	0	1	0.913747	0.0103572	0.932485	0.895385	lymph_group=High	High
5.99	609	0	1	0.913747	0.0103572	0.932485	0.895385	lymph_group=High	High
6.01	608	1	0	0.912244	0.0104872	0.931189	0.893685	lymph_group=High	High
6.03	607	0	1	0.912244	0.0104872	0.931189	0.893685	lymph_group=High	High
6.04	606	0	2	0.912244	0.0104872	0.931189	0.893685	lymph_group=High	High
6.06	604	0	2	0.912244	0.0104872	0.931189	0.893685	lymph_group=High	High
6.09	602	0	2	0.912244	0.0104872	0.931189	0.893685	lymph_group=High	High
6.1	600	0	1	0.912244	0.0104872	0.931189	0.893685	lymph_group=High	High
6.11	599	0	3	0.912244	0.0104872	0.931189	0.893685	lymph_group=High	High
6.12	596	1	1	0.910714	0.0106208	0.92987	0.891952	lymph_group=High	High
6.14	594	0	1	0.910714	0.0106208	0.92987	0.891952	lymph_group=High	High
6.16	593	0	2	0.910714	0.0106208	0.92987	0.891952	lymph_group=High	High
6.17	591	1	2	0.909173	0.0107549	0.928541	0.890209	lymph_group=High	High
6.18	588	0	1	0.909173	0.0107549	0.928541	0.890209	lymph_group=High	High
6.22	587	1	1	0.907624	0.0108892	0.927203	0.888458	lymph_group=High	High
6.23	585	0	1	0.907624	0.0108892	0.927203	0.888458	lymph_group=High	High
6.28	584	0	1	0.907624	0.0108892	0.927203	0.888458	lymph_group=High	High
6.32	583	0	1	0.907624	0.0108892	0.927203	0.888458	lymph_group=High	High
6.34	582	0	1	0.907624	0.0108892	0.927203	0.888458	lymph_group=High	High
6.35	581	0	2	0.907624	0.0108892	0.927203	0.888458	lymph_group=High	High
6.37	579	0	1	0.907624	0.0108892	0.927203	0.888458	lymph_group=High	High
6.38	578	1	1	0.906054	0.0110261	0.925847	0.886683	lymph_group=High	High
6.4	576	1	0	0.904481	0.0111621	0.924486	0.884908	lymph_group=High	High
6.43	575	0	2	0.904481	0.0111621	0.924486	0.884908	lymph_group=High	High
6.44	573	0	1	0.904481	0.0111621	0.924486	0.884908	lymph_group=High	High
6.53	572	0	2	0.904481	0.0111621	0.924486	0.884908	lymph_group=High	High
6.54	570	0	1	0.904481	0.0111621	0.924486	0.884908	lymph_group=High	High
6.55	569	1	0	0.902891	0.0112999	0.923111	0.883114	lymph_group=High	High
6.57	568	0	1	0.902891	0.0112999	0.923111	0.883114	lymph_group=High	High
6.62	567	0	1	0.902891	0.0112999	0.923111	0.883114	lymph_group=High	High
6.63	566	0	2	0.902891	0.0112999	0.923111	0.883114	lymph_group=High	High
6.64	564	0	1	0.902891	0.0112999	0.923111	0.883114	lymph_group=High	High
6.67	563	1	1	0.901287	0.0114389	0.921722	0.881305	lymph_group=High	High
6.71	561	0	1	0.901287	0.0114389	0.921722	0.881305	lymph_group=High	High
6.74	560	1	0	0.899678	0.0115777	0.920326	0.879492	lymph_group=High	High
6.75	559	0	1	0.899678	0.0115777	0.920326	0.879492	lymph_group=High	High
6.77	558	0	1	0.899678	0.0115777	0.920326	0.879492	lymph_group=High	High
6.82	557	0	1	0.899678	0.0115777	0.920326	0.879492	lymph_group=High	High
6.84	556	0	3	0.899678	0.0115777	0.920326	0.879492	lymph_group=High	High
6.86	553	0	1	0.899678	0.0115777	0.920326	0.879492	lymph_group=High	High
6.87	552	1	0	0.898048	0.0117188	0.918913	0.877656	lymph_group=High	High
6.89	551	0	2	0.898048	0.0117188	0.918913	0.877656	lymph_group=High	High
6.91	549	0	1	0.898048	0.0117188	0.918913	0.877656	lymph_group=High	High
6.93	548	0	1	0.898048	0.0117188	0.918913	0.877656	lymph_group=High	High
6.94	547	0	2	0.898048	0.0117188	0.918913	0.877656	lymph_group=High	High
6.96	545	0	1	0.898048	0.0117188	0.918913	0.877656	lymph_group=High	High
6.98	544	0	1	0.898048	0.0117188	0.918913	0.877656	lymph_group=High	High
7	543	1	2	0.896394	0.0118629	0.91748	0.875793	lymph_group=High	High
7.01	540	0	3	0.896394	0.0118629	0.91748	0.875793	lymph_group=High	High
7.04	537	0	1	0.896394	0.0118629	0.91748	0.875793	lymph_group=High	High
7.05	536	0	1	0.896394	0.0118629	0.91748	0.875793	lymph_group=High	High
7.06	535	0	2	0.896394	0.0118629	0.91748	0.875793	lymph_group=High	High
7.07	533	0	2	0.896394	0.0118629	0.91748	0.875793	lymph_group=High	High
7.1	531	1	1	0.894706	0.0120117	0.916019	0.873888	lymph_group=High	High
7.11	529	1	0	0.893015	0.0121598	0.914553	0.871983	lymph_group=High	High
7.16	528	0	1	0.893015	0.0121598	0.914553	0.871983	lymph_group=High	High
7.17	527	0	1	0.893015	0.0121598	0.914553	0.871983	lymph_group=High	High
7.18	526	1	0	0.891317	0.0123078	0.913079	0.870073	lymph_group=High	High
7.19	525	0	1	0.891317	0.0123078	0.913079	0.870073	lymph_group=High	High
7.2	524	0	1	0.891317	0.0123078	0.913079	0.870073	lymph_group=High	High
7.21	523	0	2	0.891317	0.0123078	0.913079	0.870073	lymph_group=High	High
7.23	521	0	1	0.891317	0.0123078	0.913079	0.870073	lymph_group=High	High
7.24	520	1	0	0.889603	0.0124575	0.911591	0.868145	lymph_group=High	High
7.25	519	0	1	0.889603	0.0124575	0.911591	0.868145	lymph_group=High	High
7.26	518	0	2	0.889603	0.0124575	0.911591	0.868145	lymph_group=High	High
7.27	516	0	1	0.889603	0.0124575	0.911591	0.868145	lymph_group=High	High
7.29	515	0	1	0.889603	0.0124575	0.911591	0.868145	lymph_group=High	High
7.35	514	0	1	0.889603	0.0124575	0.911591	0.868145	lymph_group=High	High
7.37	513	0	1	0.889603	0.0124575	0.911591	0.868145	lymph_group=High	High
7.41	512	0	1	0.889603	0.0124575	0.911591	0.868145	lymph_group=High	High
7.47	511	0	1	0.889603	0.0124575	0.911591	0.868145	lymph_group=High	High
7.48	510	0	1	0.889603	0.0124575	0.911591	0.868145	lymph_group=High	High
7.49	509	0	2	0.889603	0.0124575	0.911591	0.868145	lymph_group=High	High
7.51	507	0	1	0.889603	0.0124575	0.911591	0.868145	lymph_group=High	High
7.52	506	0	2	0.889603	0.0124575	0.911591	0.868145	lymph_group=High	High
7.61	504	1	0	0.887838	0.0126148	0.910063	0.866156	lymph_group=High	High
7.63	503	0	1	0.887838	0.0126148	0.910063	0.866156	lymph_group=High	High
7.65	502	0	1	0.887838	0.0126148	0.910063	0.866156	lymph_group=High	High
7.66	501	0	1	0.887838	0.0126148	0.910063	0.866156	lymph_group=High	High
7.67	500	1	0	0.886062	0.0127727	0.908524	0.864156	lymph_group=High	High
7.7	499	1	1	0.884286	0.0129292	0.906981	0.862159	lymph_group=High	High
7.71	497	1	0	0.882507	0.0130852	0.905433	0.860162	lymph_group=High	High
7.73	496	0	1	0.882507	0.0130852	0.905433	0.860162	lymph_group=High	High
7.75	495	0	1	0.882507	0.0130852	0.905433	0.860162	lymph_group=High	High
7.76	494	3	1	0.877148	0.0135495	0.900754	0.85416	lymph_group=High	High
7.79	490	0	1	0.877148	0.0135495	0.900754	0.85416	lymph_group=High	High
7.81	489	0	1	0.877148	0.0135495	0.900754	0.85416	lymph_group=High	High
7.82	488	0	2	0.877148	0.0135495	0.900754	0.85416	lymph_group=High	High
7.83	486	0	4	0.877148	0.0135495	0.900754	0.85416	lymph_group=High	High
7.84	482	1	0	0.875328	0.0137078	0.899164	0.852124	lymph_group=High	High
7.86	481	0	1	0.875328	0.0137078	0.899164	0.852124	lymph_group=High	High
7.87	480	0	1	0.875328	0.0137078	0.899164	0.852124	lymph_group=High	High
7.89	479	1	1	0.873501	0.0138662	0.897565	0.850081	lymph_group=High	High
7.91	477	0	2	0.873501	0.0138662	0.897565	0.850081	lymph_group=High	High
7.92	475	0	1	0.873501	0.0138662	0.897565	0.850081	lymph_group=High	High
7.93	474	1	1	0.871658	0.0140261	0.895953	0.848022	lymph_group=High	High
7.94	472	1	1	0.869811	0.0141855	0.894334	0.845961	lymph_group=High	High
7.97	470	1	0	0.86796	0.0143445	0.892709	0.843898	lymph_group=High	High
8	469	0	1	0.86796	0.0143445	0.892709	0.843898	lymph_group=High	High
8.03	468	0	1	0.86796	0.0143445	0.892709	0.843898	lymph_group=High	High
8.05	467	0	2	0.86796	0.0143445	0.892709	0.843898	lymph_group=High	High
8.07	465	1	0	0.866094	0.0145052	0.89107	0.841818	lymph_group=High	High
8.08	464	1	0	0.864227	0.0146648	0.889428	0.839741	lymph_group=High	High
8.11	463	1	1	0.862361	0.0148233	0.887782	0.837667	lymph_group=High	High
8.19	461	0	1	0.862361	0.0148233	0.887782	0.837667	lymph_group=High	High
8.22	460	1	0	0.860486	0.0149822	0.886128	0.835585	lymph_group=High	High
8.23	459	0	1	0.860486	0.0149822	0.886128	0.835585	lymph_group=High	High
8.31	458	1	0	0.858607	0.0151408	0.884468	0.833502	lymph_group=High	High
8.33	457	0	1	0.858607	0.0151408	0.884468	0.833502	lymph_group=High	High
8.34	456	1	2	0.856724	0.0152991	0.882803	0.831416	lymph_group=High	High
8.38	453	0	1	0.856724	0.0152991	0.882803	0.831416	lymph_group=High	High
8.42	452	1	1	0.854829	0.0154586	0.881125	0.829317	lymph_group=High	High
8.51	450	0	2	0.854829	0.0154586	0.881125	0.829317	lymph_group=High	High
8.54	448	1	1	0.852921	0.0156193	0.879435	0.827206	lymph_group=High	High
8.55	446	0	2	0.852921	0.0156193	0.879435	0.827206	lymph_group=High	High
8.57	444	0	1	0.852921	0.0156193	0.879435	0.827206	lymph_group=High	High
8.58	443	0	1	0.852921	0.0156193	0.879435	0.827206	lymph_group=High	High
8.59	442	0	1	0.852921	0.0156193	0.879435	0.827206	lymph_group=High	High
8.63	441	0	1	0.852921	0.0156193	0.879435	0.827206	lymph_group=High	High
8.65	440	1	0	0.850982	0.0157842	0.87772	0.825059	lymph_group=High	High
8.67	439	0	1	0.850982	0.0157842	0.87772	0.825059	lymph_group=High	High
8.68	438	0	2	0.850982	0.0157842	0.87772	0.825059	lymph_group=High	High
8.69	436	0	1	0.850982	0.0157842	0.87772	0.825059	lymph_group=High	High
8.7	435	0	2	0.850982	0.0157842	0.87772	0.825059	lymph_group=High	High
8.73	433	1	0	0.849017	0.0159526	0.875982	0.822882	lymph_group=High	High
8.76	432	0	1	0.849017	0.0159526	0.875982	0.822882	lymph_group=High	High
8.77	431	0	2	0.849017	0.0159526	0.875982	0.822882	lymph_group=High	High
8.79	429	1	0	0.847038	0.0161224	0.874231	0.82069	lymph_group=High	High
8.8	428	0	1	0.847038	0.0161224	0.874231	0.82069	lymph_group=High	High
8.81	427	0	2	0.847038	0.0161224	0.874231	0.82069	lymph_group=High	High
8.82	425	0	1	0.847038	0.0161224	0.874231	0.82069	lymph_group=High	High
8.83	424	0	1	0.847038	0.0161224	0.874231	0.82069	lymph_group=High	High
8.84	423	0	2	0.847038	0.0161224	0.874231	0.82069	lymph_group=High	High
8.86	421	1	0	0.845026	0.0162969	0.872453	0.818461	lymph_group=High	High
8.87	420	0	1	0.845026	0.0162969	0.872453	0.818461	lymph_group=High	High
8.89	419	0	1	0.845026	0.0162969	0.872453	0.818461	lymph_group=High	High
8.9	418	0	2	0.845026	0.0162969	0.872453	0.818461	lymph_group=High	High
8.93	416	1	0	0.842995	0.0164736	0.870657	0.816211	lymph_group=High	High
8.94	415	0	1	0.842995	0.0164736	0.870657	0.816211	lymph_group=High	High
9	414	0	1	0.842995	0.0164736	0.870657	0.816211	lymph_group=High	High
9.01	413	0	1	0.842995	0.0164736	0.870657	0.816211	lymph_group=High	High
9.02	412	0	2	0.842995	0.0164736	0.870657	0.816211	lymph_group=High	High
9.05	410	0	2	0.842995	0.0164736	0.870657	0.816211	lymph_group=High	High
9.06	408	0	1	0.842995	0.0164736	0.870657	0.816211	lymph_group=High	High
9.07	407	0	1	0.842995	0.0164736	0.870657	0.816211	lymph_group=High	High
9.12	406	0	1	0.842995	0.0164736	0.870657	0.816211	lymph_group=High	High
9.13	405	1	1	0.840913	0.0166581	0.868821	0.813901	lymph_group=High	High
9.16	403	0	1	0.840913	0.0166581	0.868821	0.813901	lymph_group=High	High
9.17	402	0	1	0.840913	0.0166581	0.868821	0.813901	lymph_group=High	High
9.19	401	0	1	0.840913	0.0166581	0.868821	0.813901	lymph_group=High	High
9.2	400	0	1	0.840913	0.0166581	0.868821	0.813901	lymph_group=High	High
9.23	399	0	2	0.840913	0.0166581	0.868821	0.813901	lymph_group=High	High
9.24	397	0	2	0.840913	0.0166581	0.868821	0.813901	lymph_group=High	High
9.27	395	0	1	0.840913	0.0166581	0.868821	0.813901	lymph_group=High	High
9.31	394	0	1	0.840913	0.0166581	0.868821	0.813901	lymph_group=High	High
9.35	393	0	1	0.840913	0.0166581	0.868821	0.813901	lymph_group=High	High
9.39	392	0	1	0.840913	0.0166581	0.868821	0.813901	lymph_group=High	High
9.4	391	0	1	0.840913	0.0166581	0.868821	0.813901	lymph_group=High	High
9.42	390	0	1	0.840913	0.0166581	0.868821	0.813901	lymph_group=High	High
9.43	389	1	1	0.838751	0.0168558	0.866924	0.811494	lymph_group=High	High
9.44	387	0	2	0.838751	0.0168558	0.866924	0.811494	lymph_group=High	High
9.5	385	0	1	0.838751	0.0168558	0.866924	0.811494	lymph_group=High	High
9.52	384	0	1	0.838751	0.0168558	0.866924	0.811494	lymph_group=High	High
9.54	383	0	1	0.838751	0.0168558	0.866924	0.811494	lymph_group=High	High
9.6	382	0	1	0.838751	0.0168558	0.866924	0.811494	lymph_group=High	High
9.61	381	1	0	0.83655	0.0170594	0.864994	0.809042	lymph_group=High	High
9.63	380	0	1	0.83655	0.0170594	0.864994	0.809042	lymph_group=High	High
9.64	379	0	1	0.83655	0.0170594	0.864994	0.809042	lymph_group=High	High
9.67	378	0	1	0.83655	0.0170594	0.864994	0.809042	lymph_group=High	High
9.68	377	0	1	0.83655	0.0170594	0.864994	0.809042	lymph_group=High	High
9.69	376	0	1	0.83655	0.0170594	0.864994	0.809042	lymph_group=High	High
9.71	375	0	1	0.83655	0.0170594	0.864994	0.809042	lymph_group=High	High
9.72	374	1	0	0.834313	0.0172683	0.863034	0.806548	lymph_group=High	High
9.73	373	1	2	0.832076	0.0174757	0.86107	0.804059	lymph_group=High	High
9.74	370	0	1	0.832076	0.0174757	0.86107	0.804059	lymph_group=High	High
9.75	369	1	0	0.829821	0.0176851	0.859089	0.801551	lymph_group=High	High
9.77	368	1	0	0.827566	0.0178932	0.857104	0.799047	lymph_group=High	High
9.79	367	1	0	0.825312	0.0181001	0.855115	0.796546	lymph_group=High	High
9.84	366	0	1	0.825312	0.0181001	0.855115	0.796546	lymph_group=High	High
9.87	365	0	1	0.825312	0.0181001	0.855115	0.796546	lymph_group=High	High
9.89	364	0	2	0.825312	0.0181001	0.855115	0.796546	lymph_group=High	High
9.92	362	0	2	0.825312	0.0181001	0.855115	0.796546	lymph_group=High	High
9.93	360	0	1	0.825312	0.0181001	0.855115	0.796546	lymph_group=High	High
9.94	359	0	2	0.825312	0.0181001	0.855115	0.796546	lymph_group=High	High
9.95	357	0	1	0.825312	0.0181001	0.855115	0.796546	lymph_group=High	High
10.02	356	1	0	0.822993	0.0183174	0.853077	0.793971	lymph_group=High	High
10.03	355	0	1	0.822993	0.0183174	0.853077	0.793971	lymph_group=High	High
10.04	354	1	2	0.820668	0.0185345	0.851029	0.791391	lymph_group=High	High
10.05	351	0	1	0.820668	0.0185345	0.851029	0.791391	lymph_group=High	High
10.12	350	0	1	0.820668	0.0185345	0.851029	0.791391	lymph_group=High	High
10.13	349	0	1	0.820668	0.0185345	0.851029	0.791391	lymph_group=High	High
10.14	348	0	2	0.820668	0.0185345	0.851029	0.791391	lymph_group=High	High
10.17	346	1	0	0.818297	0.0187591	0.848943	0.788756	lymph_group=High	High
10.18	345	0	1	0.818297	0.0187591	0.848943	0.788756	lymph_group=High	High
10.19	344	0	1	0.818297	0.0187591	0.848943	0.788756	lymph_group=High	High
10.2	343	0	1	0.818297	0.0187591	0.848943	0.788756	lymph_group=High	High
10.27	342	0	1	0.818297	0.0187591	0.848943	0.788756	lymph_group=High	High
10.28	341	0	1	0.818297	0.0187591	0.848943	0.788756	lymph_group=High	High
10.29	340	0	1	0.818297	0.0187591	0.848943	0.788756	lymph_group=High	High
10.3	339	0	1	0.818297	0.0187591	0.848943	0.788756	lymph_group=High	High
10.34	338	0	1	0.818297	0.0187591	0.848943	0.788756	lymph_group=High	High
10.45	337	0	1	0.818297	0.0187591	0.848943	0.788756	lymph_group=High	High
10.47	336	0	1	0.818297	0.0187591	0.848943	0.788756	lymph_group=High	High
10.48	335	0	1	0.818297	0.0187591	0.848943	0.788756	lymph_group=High	High
10.56	334	0	1	0.818297	0.0187591	0.848943	0.788756	lymph_group=High	High
10.58	333	0	1	0.818297	0.0187591	0.848943	0.788756	lymph_group=High	High
10.64	332	0	1	0.818297	0.0187591	0.848943	0.788756	lymph_group=High	High
10.77	331	1	0	0.815824	0.0190016	0.84678	0.786	lymph_group=High	High
10.84	330	0	1	0.815824	0.0190016	0.84678	0.786	lymph_group=High	High
10.87	329	1	0	0.813345	0.0192439	0.844608	0.783239	lymph_group=High	High
10.88	328	1	2	0.810865	0.0194846	0.84243	0.780483	lymph_group=High	High
10.89	325	1	0	0.80837	0.0197268	0.840237	0.777712	lymph_group=High	High
10.91	324	0	1	0.80837	0.0197268	0.840237	0.777712	lymph_group=High	High
10.92	323	0	1	0.80837	0.0197268	0.840237	0.777712	lymph_group=High	High
10.98	322	0	1	0.80837	0.0197268	0.840237	0.777712	lymph_group=High	High
10.99	321	1	0	0.805852	0.019972	0.838022	0.774916	lymph_group=High	High
11.15	320	1	0	0.803333	0.0202158	0.835802	0.772126	lymph_group=High	High
11.19	319	1	0	0.800815	0.0204582	0.833578	0.76934	lymph_group=High	High
11.24	318	1	1	0.798297	0.0206992	0.831349	0.766558	lymph_group=High	High
11.29	316	0	1	0.798297	0.0206992	0.831349	0.766558	lymph_group=High	High
11.34	315	0	1	0.798297	0.0206992	0.831349	0.766558	lymph_group=High	High
11.35	314	0	1	0.798297	0.0206992	0.831349	0.766558	lymph_group=High	High
11.37	313	0	1	0.798297	0.0206992	0.831349	0.766558	lymph_group=High	High
11.44	312	0	3	0.798297	0.0206992	0.831349	0.766558	lymph_group=High	High
11.45	309	1	0	0.795713	0.0209515	0.829069	0.7637	lymph_group=High	High
11.48	308	0	1	0.795713	0.0209515	0.829069	0.7637	lymph_group=High	High
11.57	307	0	1	0.795713	0.0209515	0.829069	0.7637	lymph_group=High	High
11.66	306	0	2	0.795713	0.0209515	0.829069	0.7637	lymph_group=High	High
11.68	304	1	0	0.793096	0.021209	0.826759	0.760804	lymph_group=High	High
11.7	303	1	0	0.790478	0.0214651	0.824444	0.757912	lymph_group=High	High
11.77	302	0	1	0.790478	0.0214651	0.824444	0.757912	lymph_group=High	High
11.78	301	1	1	0.787852	0.0217215	0.822118	0.755015	lymph_group=High	High
11.83	299	0	1	0.787852	0.0217215	0.822118	0.755015	lymph_group=High	High
11.84	298	0	1	0.787852	0.0217215	0.822118	0.755015	lymph_group=High	High
11.85	297	1	1	0.785199	0.0219818	0.819768	0.752089	lymph_group=High	High
11.86	295	0	1	0.785199	0.0219818	0.819768	0.752089	lymph_group=High	High
11.88	294	0	1	0.785199	0.0219818	0.819768	0.752089	lymph_group=High	High
11.93	293	0	1	0.785199	0.0219818	0.819768	0.752089	lymph_group=High	High
11.96	292	0	2	0.785199	0.0219818	0.819768	0.752089	lymph_group=High	High
11.98	290	1	0	0.782492	0.0222515	0.817373	0.749099	lymph_group=High	High
12.13	289	0	1	0.782492	0.0222515	0.817373	0.749099	lymph_group=High	High
12.2	288	1	0	0.779775	0.0225217	0.814967	0.746103	lymph_group=High	High
12.21	287	0	1	0.779775	0.0225217	0.814967	0.746103	lymph_group=High	High
12.23	286	1	0	0.777048	0.0227925	0.812548	0.7431	lymph_group=High	High
12.38	285	0	1	0.777048	0.0227925	0.812548	0.7431	lymph_group=High	High
12.52	284	1	0	0.774312	0.0230638	0.810118	0.74009	lymph_group=High	High
12.53	283	0	1	0.774312	0.0230638	0.810118	0.74009	lymph_group=High	High
12.55	282	0	1	0.774312	0.0230638	0.810118	0.74009	lymph_group=High	High
12.64	281	0	1	0.774312	0.0230638	0.810118	0.74009	lymph_group=High	High
12.67	280	0	1	0.774312	0.0230638	0.810118	0.74009	lymph_group=High	High
12.68	279	0	1	0.774312	0.0230638	0.810118	0.74009	lymph_group=High	High
12.72	278	0	1	0.774312	0.0230638	0.810118	0.74009	lymph_group=High	High
12.73	277	0	1	0.774312	0.0230638	0.810118	0.74009	lymph_group=High	High
12.74	276	0	1	0.774312	0.0230638	0.810118	0.74009	lymph_group=High	High
12.76	275	0	2	0.774312	0.0230638	0.810118	0.74009	lymph_group=High	High
12.82	273	3	1	0.765803	0.0239299	0.802577	0.730715	lymph_group=High	High
12.84	269	0	2	0.765803	0.0239299	0.802577	0.730715	lymph_group=High	High
12.87	267	0	1	0.765803	0.0239299	0.802577	0.730715	lymph_group=High	High
12.98	266	0	1	0.765803	0.0239299	0.802577	0.730715	lymph_group=High	High
13.02	265	0	1	0.765803	0.0239299	0.802577	0.730715	lymph_group=High	High
13.03	264	0	1	0.765803	0.0239299	0.802577	0.730715	lymph_group=High	High
13.05	263	0	1	0.765803	0.0239299	0.802577	0.730715	lymph_group=High	High
13.06	262	0	1	0.765803	0.0239299	0.802577	0.730715	lymph_group=High	High
13.08	261	0	1	0.765803	0.0239299	0.802577	0.730715	lymph_group=High	High
13.13	260	0	1	0.765803	0.0239299	0.802577	0.730715	lymph_group=High	High
13.2	259	0	1	0.765803	0.0239299	0.802577	0.730715	lymph_group=High	High
13.21	258	0	1	0.765803	0.0239299	0.802577	0.730715	lymph_group=High	High
13.22	257	1	0	0.762824	0.0242454	0.799948	0.727422	lymph_group=High	High
13.29	256	0	1	0.762824	0.0242454	0.799948	0.727422	lymph_group=High	High
13.5	255	1	2	0.759832	0.0245617	0.797305	0.72412	lymph_group=High	High
13.55	252	0	1	0.759832	0.0245617	0.797305	0.72412	lymph_group=High	High
13.59	251	0	1	0.759832	0.0245617	0.797305	0.72412	lymph_group=High	High
13.6	250	0	1	0.759832	0.0245617	0.797305	0.72412	lymph_group=High	High
13.71	249	1	0	0.756781	0.0248892	0.794613	0.720749	lymph_group=High	High
13.74	248	0	1	0.756781	0.0248892	0.794613	0.720749	lymph_group=High	High
13.77	247	0	2	0.756781	0.0248892	0.794613	0.720749	lymph_group=High	High
13.79	245	0	3	0.756781	0.0248892	0.794613	0.720749	lymph_group=High	High
13.84	242	0	1	0.756781	0.0248892	0.794613	0.720749	lymph_group=High	High
13.85	241	0	1	0.756781	0.0248892	0.794613	0.720749	lymph_group=High	High
13.86	240	0	1	0.756781	0.0248892	0.794613	0.720749	lymph_group=High	High
13.89	239	0	1	0.756781	0.0248892	0.794613	0.720749	lymph_group=High	High
13.96	238	0	1	0.756781	0.0248892	0.794613	0.720749	lymph_group=High	High
14.01	237	0	1	0.756781	0.0248892	0.794613	0.720749	lymph_group=High	High
14.07	236	0	1	0.756781	0.0248892	0.794613	0.720749	lymph_group=High	High
14.16	235	1	0	0.75356	0.0252519	0.791794	0.717172	lymph_group=High	High
14.26	234	0	1	0.75356	0.0252519	0.791794	0.717172	lymph_group=High	High
14.27	233	0	1	0.75356	0.0252519	0.791794	0.717172	lymph_group=High	High
14.3	232	0	1	0.75356	0.0252519	0.791794	0.717172	lymph_group=High	High
14.33	231	0	1	0.75356	0.0252519	0.791794	0.717172	lymph_group=High	High
14.34	230	1	0	0.750284	0.025625	0.788929	0.713532	lymph_group=High	High
14.37	229	0	1	0.750284	0.025625	0.788929	0.713532	lymph_group=High	High
14.52	228	0	1	0.750284	0.025625	0.788929	0.713532	lymph_group=High	High
14.6	227	0	1	0.750284	0.025625	0.788929	0.713532	lymph_group=High	High
14.61	226	0	1	0.750284	0.025625	0.788929	0.713532	lymph_group=High	High
14.62	225	1	0	0.746949	0.0260093	0.786014	0.709826	lymph_group=High	High
14.64	224	1	0	0.743615	0.0263913	0.783091	0.706128	lymph_group=High	High
14.71	223	1	0	0.74028	0.0267713	0.78016	0.702439	lymph_group=High	High
14.76	222	0	1	0.74028	0.0267713	0.78016	0.702439	lymph_group=High	High
14.82	221	0	1	0.74028	0.0267713	0.78016	0.702439	lymph_group=High	High
14.85	220	1	0	0.736915	0.0271562	0.7772	0.698718	lymph_group=High	High
14.91	219	0	1	0.736915	0.0271562	0.7772	0.698718	lymph_group=High	High
14.93	218	0	2	0.736915	0.0271562	0.7772	0.698718	lymph_group=High	High
15.03	216	0	1	0.736915	0.0271562	0.7772	0.698718	lymph_group=High	High
15.06	215	0	1	0.736915	0.0271562	0.7772	0.698718	lymph_group=High	High
15.07	214	0	1	0.736915	0.0271562	0.7772	0.698718	lymph_group=High	High
15.08	213	0	1	0.736915	0.0271562	0.7772	0.698718	lymph_group=High	High
15.11	212	0	1	0.736915	0.0271562	0.7772	0.698718	lymph_group=High	High
15.14	211	1	1	0.733423	0.0275686	0.774142	0.694845	lymph_group=High	High
15.26	209	0	1	0.733423	0.0275686	0.774142	0.694845	lymph_group=High	High
15.28	208	0	1	0.733423	0.0275686	0.774142	0.694845	lymph_group=High	High
15.36	207	0	1	0.733423	0.0275686	0.774142	0.694845	lymph_group=High	High
15.38	206	0	1	0.733423	0.0275686	0.774142	0.694845	lymph_group=High	High
15.46	205	1	0	0.729845	0.0279989	0.771016	0.690873	lymph_group=High	High
15.58	204	1	0	0.726267	0.0284268	0.76788	0.68691	lymph_group=High	High
15.59	203	0	1	0.726267	0.0284268	0.76788	0.68691	lymph_group=High	High
15.69	202	0	2	0.726267	0.0284268	0.76788	0.68691	lymph_group=High	High
15.74	200	0	1	0.726267	0.0284268	0.76788	0.68691	lymph_group=High	High
15.78	199	0	1	0.726267	0.0284268	0.76788	0.68691	lymph_group=High	High
15.79	198	0	1	0.726267	0.0284268	0.76788	0.68691	lymph_group=High	High
15.84	197	0	1	0.726267	0.0284268	0.76788	0.68691	lymph_group=High	High
15.9	196	0	1	0.726267	0.0284268	0.76788	0.68691	lymph_group=High	High
15.93	195	0	1	0.726267	0.0284268	0.76788	0.68691	lymph_group=High	High
15.94	194	0	1	0.726267	0.0284268	0.76788	0.68691	lymph_group=High	High
16	193	0	1	0.726267	0.0284268	0.76788	0.68691	lymph_group=High	High
16.18	192	0	1	0.726267	0.0284268	0.76788	0.68691	lymph_group=High	High
16.22	191	0	1	0.726267	0.0284268	0.76788	0.68691	lymph_group=High	High
16.28	190	0	1	0.726267	0.0284268	0.76788	0.68691	lymph_group=High	High
16.51	189	1	0	0.722425	0.0289176	0.764553	0.682618	lymph_group=High	High
16.6	188	0	1	0.722425	0.0289176	0.764553	0.682618	lymph_group=High	High
16.63	187	0	1	0.722425	0.0289176	0.764553	0.682618	lymph_group=High	High
16.74	186	0	1	0.722425	0.0289176	0.764553	0.682618	lymph_group=High	High
16.77	185	0	1	0.722425	0.0289176	0.764553	0.682618	lymph_group=High	High
16.79	184	1	0	0.718499	0.0294266	0.761156	0.678231	lymph_group=High	High
16.82	183	0	1	0.718499	0.0294266	0.761156	0.678231	lymph_group=High	High
16.83	182	0	1	0.718499	0.0294266	0.761156	0.678231	lymph_group=High	High
16.92	181	1	0	0.714529	0.0299436	0.757718	0.673801	lymph_group=High	High
16.93	180	0	1	0.714529	0.0299436	0.757718	0.673801	lymph_group=High	High
16.94	179	0	1	0.714529	0.0299436	0.757718	0.673801	lymph_group=High	High
17	178	1	0	0.710515	0.030469	0.754238	0.669326	lymph_group=High	High
17.09	177	0	1	0.710515	0.030469	0.754238	0.669326	lymph_group=High	High
17.14	176	0	1	0.710515	0.030469	0.754238	0.669326	lymph_group=High	High
17.15	175	0	1	0.710515	0.030469	0.754238	0.669326	lymph_group=High	High
17.17	174	0	2	0.710515	0.030469	0.754238	0.669326	lymph_group=High	High
17.19	172	0	1	0.710515	0.030469	0.754238	0.669326	lymph_group=High	High
17.24	171	0	2	0.710515	0.030469	0.754238	0.669326	lymph_group=High	High
17.27	169	0	1	0.710515	0.030469	0.754238	0.669326	lymph_group=High	High
17.32	168	0	1	0.710515	0.030469	0.754238	0.669326	lymph_group=High	High
17.38	167	0	1	0.710515	0.030469	0.754238	0.669326	lymph_group=High	High
17.48	166	0	1	0.710515	0.030469	0.754238	0.669326	lymph_group=High	High
17.59	165	0	1	0.710515	0.030469	0.754238	0.669326	lymph_group=High	High
17.64	164	0	1	0.710515	0.030469	0.754238	0.669326	lymph_group=High	High
17.72	163	0	1	0.710515	0.030469	0.754238	0.669326	lymph_group=High	High
17.78	162	0	1	0.710515	0.030469	0.754238	0.669326	lymph_group=High	High
17.81	161	0	1	0.710515	0.030469	0.754238	0.669326	lymph_group=High	High
17.83	160	0	1	0.710515	0.030469	0.754238	0.669326	lymph_group=High	High
18	159	0	1	0.710515	0.030469	0.754238	0.669326	lymph_group=High	High
18.28	158	0	1	0.710515	0.030469	0.754238	0.669326	lymph_group=High	High
18.69	157	0	1	0.710515	0.030469	0.754238	0.669326	lymph_group=High	High
18.84	156	0	1	0.710515	0.030469	0.754238	0.669326	lymph_group=High	High
19	155	0	1	0.710515	0.030469	0.754238	0.669326	lymph_group=High	High
19.03	154	1	0	0.705901	0.0311577	0.750352	0.664083	lymph_group=High	High
19.15	153	0	1	0.705901	0.0311577	0.750352	0.664083	lymph_group=High	High
19.37	152	1	0	0.701257	0.0318492	0.746427	0.65882	lymph_group=High	High
19.52	151	0	1	0.701257	0.0318492	0.746427	0.65882	lymph_group=High	High
19.64	150	1	0	0.696582	0.032544	0.742461	0.653538	lymph_group=High	High
19.7	149	0	1	0.696582	0.032544	0.742461	0.653538	lymph_group=High	High
19.8	148	0	1	0.696582	0.032544	0.742461	0.653538	lymph_group=High	High
19.85	147	0	2	0.696582	0.032544	0.742461	0.653538	lymph_group=High	High
19.88	145	0	1	0.696582	0.032544	0.742461	0.653538	lymph_group=High	High
19.94	144	0	1	0.696582	0.032544	0.742461	0.653538	lymph_group=High	High
20.26	143	0	1	0.696582	0.032544	0.742461	0.653538	lymph_group=High	High
20.3	142	0	1	0.696582	0.032544	0.742461	0.653538	lymph_group=High	High
20.42	141	0	1	0.696582	0.032544	0.742461	0.653538	lymph_group=High	High
20.44	140	0	1	0.696582	0.032544	0.742461	0.653538	lymph_group=High	High
20.53	139	1	1	0.69157	0.0333354	0.738264	0.64783	lymph_group=High	High
20.56	137	0	1	0.69157	0.0333354	0.738264	0.64783	lymph_group=High	High
20.65	136	0	1	0.69157	0.0333354	0.738264	0.64783	lymph_group=High	High
20.73	135	1	0	0.686448	0.0341544	0.733972	0.642	lymph_group=High	High
20.81	134	0	1	0.686448	0.0341544	0.733972	0.642	lymph_group=High	High
20.85	133	0	1	0.686448	0.0341544	0.733972	0.642	lymph_group=High	High
20.92	132	0	1	0.686448	0.0341544	0.733972	0.642	lymph_group=High	High
20.95	131	0	1	0.686448	0.0341544	0.733972	0.642	lymph_group=High	High
21.03	130	0	1	0.686448	0.0341544	0.733972	0.642	lymph_group=High	High
21.19	129	0	1	0.686448	0.0341544	0.733972	0.642	lymph_group=High	High
21.27	128	0	1	0.686448	0.0341544	0.733972	0.642	lymph_group=High	High
21.32	127	0	1	0.686448	0.0341544	0.733972	0.642	lymph_group=High	High
21.34	126	0	1	0.686448	0.0341544	0.733972	0.642	lymph_group=High	High
21.41	125	0	1	0.686448	0.0341544	0.733972	0.642	lymph_group=High	High
21.45	124	0	1	0.686448	0.0341544	0.733972	0.642	lymph_group=High	High
21.47	123	1	0	0.680867	0.0351165	0.729379	0.635581	lymph_group=High	High
21.49	122	1	0	0.675286	0.0360681	0.724751	0.629197	lymph_group=High	High
21.8	121	0	2	0.675286	0.0360681	0.724751	0.629197	lymph_group=High	High
21.86	119	0	1	0.675286	0.0360681	0.724751	0.629197	lymph_group=High	High
21.89	118	0	1	0.675286	0.0360681	0.724751	0.629197	lymph_group=High	High
21.91	117	1	0	0.669514	0.0370754	0.719977	0.622589	lymph_group=High	High
22.03	116	0	1	0.669514	0.0370754	0.719977	0.622589	lymph_group=High	High
22.04	115	0	1	0.669514	0.0370754	0.719977	0.622589	lymph_group=High	High
22.14	114	0	1	0.669514	0.0370754	0.719977	0.622589	lymph_group=High	High
22.25	113	0	1	0.669514	0.0370754	0.719977	0.622589	lymph_group=High	High
22.31	112	0	1	0.669514	0.0370754	0.719977	0.622589	lymph_group=High	High
22.36	111	1	0	0.663483	0.038164	0.715014	0.615665	lymph_group=High	High
22.42	110	1	0	0.657451	0.0392414	0.710012	0.608781	lymph_group=High	High
22.62	109	0	1	0.657451	0.0392414	0.710012	0.608781	lymph_group=High	High
22.74	108	0	1	0.657451	0.0392414	0.710012	0.608781	lymph_group=High	High
22.78	107	0	1	0.657451	0.0392414	0.710012	0.608781	lymph_group=High	High
22.8	106	0	1	0.657451	0.0392414	0.710012	0.608781	lymph_group=High	High
22.89	105	0	1	0.657451	0.0392414	0.710012	0.608781	lymph_group=High	High
22.95	104	0	1	0.657451	0.0392414	0.710012	0.608781	lymph_group=High	High
23.04	103	0	1	0.657451	0.0392414	0.710012	0.608781	lymph_group=High	High
23.21	102	0	1	0.657451	0.0392414	0.710012	0.608781	lymph_group=High	High
23.43	101	0	1	0.657451	0.0392414	0.710012	0.608781	lymph_group=High	High
23.45	100	0	1	0.657451	0.0392414	0.710012	0.608781	lymph_group=High	High
23.55	99	0	1	0.657451	0.0392414	0.710012	0.608781	lymph_group=High	High
23.79	98	0	1	0.657451	0.0392414	0.710012	0.608781	lymph_group=High	High
23.86	97	1	0	0.650673	0.0405867	0.704548	0.600918	lymph_group=High	High
24.2	96	0	1	0.650673	0.0405867	0.704548	0.600918	lymph_group=High	High
24.28	95	0	1	0.650673	0.0405867	0.704548	0.600918	lymph_group=High	High
24.46	94	0	1	0.650673	0.0405867	0.704548	0.600918	lymph_group=High	High
24.61	93	0	1	0.650673	0.0405867	0.704548	0.600918	lymph_group=High	High
24.63	92	1	2	0.643601	0.0420324	0.698867	0.592705	lymph_group=High	High
24.87	89	0	1	0.643601	0.0420324	0.698867	0.592705	lymph_group=High	High
24.88	88	0	1	0.643601	0.0420324	0.698867	0.592705	lymph_group=High	High
24.99	87	0	1	0.643601	0.0420324	0.698867	0.592705	lymph_group=High	High
25.24	86	0	1	0.643601	0.0420324	0.698867	0.592705	lymph_group=High	High
25.57	85	0	1	0.643601	0.0420324	0.698867	0.592705	lymph_group=High	High
25.63	84	0	1	0.643601	0.0420324	0.698867	0.592705	lymph_group=High	High
25.75	83	0	1	0.643601	0.0420324	0.698867	0.592705	lymph_group=High	High
25.76	82	0	1	0.643601	0.0420324	0.698867	0.592705	lymph_group=High	High
25.83	81	0	1	0.643601	0.0420324	0.698867	0.592705	lymph_group=High	High
25.86	80	0	1	0.643601	0.0420324	0.698867	0.592705	lymph_group=High	High
25.9	79	0	1	0.643601	0.0420324	0.698867	0.592705	lymph_group=High	High
25.92	78	0	1	0.643601	0.0420324	0.698867	0.592705	lymph_group=High	High
25.99	77	0	1	0.643601	0.0420324	0.698867	0.592705	lymph_group=High	High
26.01	76	0	1	0.643601	0.0420324	0.698867	0.592705	lymph_group=High	High
26.08	75	0	1	0.643601	0.0420324	0.698867	0.592705	lymph_group=High	High
26.48	74	0	1	0.643601	0.0420324	0.698867	0.592705	lymph_group=High	High
26.53	73	0	1	0.643601	0.0420324	0.698867	0.592705	lymph_group=High	High
26.72	72	0	1	0.643601	0.0420324	0.698867	0.592705	lymph_group=High	High
26.74	71	0	1	0.643601	0.0420324	0.698867	0.592705	lymph_group=High	High
26.92	70	0	1	0.643601	0.0420324	0.698867	0.592705	lymph_group=High	High
27.05	69	0	1	0.643601	0.0420324	0.698867	0.592705	lymph_group=High	High
27.17	68	1	0	0.634136	0.044567	0.692019	0.581095	lymph_group=High	High
27.35	67	0	2	0.634136	0.044567	0.692019	0.581095	lymph_group=High	High
27.49	65	0	2	0.634136	0.044567	0.692019	0.581095	lymph_group=High	High
27.8	63	1	0	0.62407	0.0473522	0.684762	0.568758	lymph_group=High	High
27.9	62	0	1	0.62407	0.0473522	0.684762	0.568758	lymph_group=High	High
27.98	61	0	1	0.62407	0.0473522	0.684762	0.568758	lymph_group=High	High
28	60	0	60	0.62407	0.0473522	0.684762	0.568758	lymph_group=High	High

## Sheet: Figure 1D
Marker	AUC	CI_low	CI_high
Lymphocyte	0.651	0.625	0.677
SOFA	0.655	0.629	0.681
Age	0.633	0.607	0.658
combined	0.738	0.715	0.76

## Sheet: Figure 1 F
Variable	Estimate (β)	Std. Error	t value	P value
(Intercept)	2.468	2.628	0.939	0.349
CD4+ T-cell %	-0.061	0.063	-0.968	0.335
CD8+ T-cell %	-0.048	0.091	-0.529	0.598
CD4/CD8 ratio	4.54	1.393	3.26	0.0014 **
Age	0.015	0.018	0.854	0.395

## Sheet: Figure 1G
Effect	Estimate	Lower	Upper	β (95%CI)	P	Mediation (%)
Indirect	-0.014	-0.024	-0.003	-0.014 (-0.024 ~ -0.003)	<.001	82.317
Direct	-0.001	-0.01	0.012	-0.001 (-0.010 ~ 0.012)	0.618	17.683
Total	-0.015	-0.021	-0.005	-0.015 (-0.021 ~ -0.005)	0.014	100

## Sheet: Figure2 D
Number of cells
celltype	Healthy	CLP-1d	CLP-7d
B	363	741	787
Mac	636	2044	1560
Neu	752	2042	3655
NK	357	4195	899
T	6516	3168	2736

## Sheet: Figure 2E-F
group	Tcell.exhaustion_UCell
CLP_1d	0.1918
CLP_1d	0.141133
CLP_1d	0
CLP_1d	0.1006
CLP_1d	0.172733
CLP_1d	0.189267
CLP_1d	0.1694
CLP_1d	0
CLP_1d	0.188467
CLP_1d	0.2368
CLP_1d	0
CLP_1d	0.401667
CLP_1d	0.0824667
CLP_1d	0.165267
CLP_1d	0.115333
CLP_1d	0
CLP_1d	0
CLP_1d	0.111733
CLP_1d	0
CLP_1d	0
CLP_1d	0.143067
CLP_1d	0.0219333
CLP_1d	0.199467
CLP_1d	0.0996667
CLP_1d	0
CLP_1d	0
CLP_1d	0
CLP_1d	0.169867
CLP_1d	0.0950667
CLP_1d	0.159533
CLP_1d	0.121333
CLP_1d	0.179467
CLP_1d	0.19
CLP_1d	0.0600667
CLP_1d	0
CLP_1d	0
CLP_1d	0
CLP_1d	0
CLP_1d	0.0772
CLP_1d	0.1012
CLP_1d	0
CLP_1d	0
CLP_1d	0.354067
CLP_1d	0
CLP_1d	0
CLP_1d	0.1868
CLP_1d	0.101533
CLP_1d	0.0848
CLP_1d	0
CLP_1d	0.0362
CLP_1d	0
CLP_1d	0.1182
CLP_1d	0
CLP_1d	0.171467
CLP_1d	0.0988
CLP_1d	0.0552667
CLP_1d	0.0856
CLP_1d	0.1518
CLP_1d	0
CLP_1d	0.285533
CLP_1d	0
CLP_1d	0.0395333
CLP_1d	0.0369333
CLP_1d	0.108933
CLP_1d	0
CLP_1d	0.158067
CLP_1d	0.0818667
CLP_1d	0.0904
CLP_1d	0.1774
CLP_1d	0.1782
CLP_1d	0
CLP_1d	0
CLP_1d	0.0994667
CLP_1d	0.0317333
CLP_1d	0
CLP_1d	0.0438667
CLP_1d	0
CLP_1d	0
CLP_1d	0
CLP_1d	0.447867
CLP_1d	0.181333
CLP_1d	0.330533
CLP_1d	0.169533
CLP_1d	0.400267
CLP_1d	0.120467
CLP_1d	0.3226
CLP_1d	0.0709333
CLP_1d	0.0958667
CLP_1d	0
CLP_1d	0
CLP_1d	0.191467
CLP_1d	0
CLP_1d	0.225333
CLP_1d	0.263
CLP_1d	0
CLP_1d	0
CLP_1d	0.4336
CLP_1d	0.192333
CLP_1d	0.102133
CLP_1d	0.210467
CLP_1d	0
CLP_1d	0.501467
CLP_1d	0.1522
CLP_1d	0.0900667
CLP_1d	0.0680667
CLP_1d	0.178333
CLP_1d	0
CLP_1d	0.0728667
CLP_1d	0.1768
CLP_1d	0
CLP_1d	0
CLP_1d	0
CLP_1d	0.129267
CLP_1d	0
CLP_1d	0.324733
CLP_1d	0.162267
CLP_1d	0.0843333
CLP_1d	0
CLP_1d	0
CLP_1d	0
CLP_1d	0.232933
CLP_1d	0.103
CLP_1d	0.0313333
CLP_1d	0.134133
CLP_1d	0.147733
CLP_1d	0.269867
CLP_1d	0.0934667
CLP_1d	0
CLP_1d	0
CLP_1d	0
CLP_1d	0.1548
CLP_1d	0.176533
CLP_1d	0.182933
CLP_1d	0.175533
CLP_1d	0.326267
CLP_1d	0.182933
CLP_1d	0
CLP_1d	0
CLP_1d	0
CLP_1d	0
CLP_1d	0.262533
CLP_1d	0.3086
CLP_1d	0.1534
CLP_1d	0.1744
CLP_1d	0
CLP_1d	0.276
CLP_1d	0.178133
CLP_1d	0
CLP_1d	0.1564
CLP_1d	0.156733
CLP_1d	0.0812667
CLP_1d	0.0672667
CLP_1d	0.153333
CLP_1d	0.159133
CLP_1d	0.104933
CLP_1d	0.2168
CLP_1d	0.066
CLP_1d	0
CLP_1d	0.0831333
CLP_1d	0.135133
CLP_1d	0
CLP_1d	0.177533
CLP_1d	0
CLP_1d	0
CLP_1d	0.3076
CLP_1d	0.344267
CLP_1d	0.2972
CLP_1d	0
CLP_1d	0.0714
CLP_1d	0.0933333
CLP_1d	0
CLP_1d	0.116267
CLP_1d	0
CLP_1d	0
CLP_1d	0.1836
CLP_1d	0.0792
CLP_1d	0
CLP_1d	0.1652
CLP_1d	0.258067
CLP_1d	0.0503333
CLP_1d	0.2068
CLP_1d	0.111067
CLP_1d	0
CLP_1d	0.305333
CLP_1d	0.468133
CLP_1d	0.293667
CLP_1d	0.117667
CLP_1d	0.129667
CLP_1d	0.159733
CLP_1d	0
CLP_1d	0.0932
CLP_1d	0.187133
CLP_1d	0
CLP_1d	0
CLP_1d	0
CLP_1d	0.0984667
CLP_1d	0.160333
CLP_1d	0
CLP_1d	0.174333
CLP_1d	0
CLP_1d	0.238667
CLP_1d	0
CLP_1d	0.147
CLP_1d	0.185667
CLP_1d	0.186867
CLP_1d	0
CLP_1d	0.125467
CLP_1d	0.149533
CLP_1d	0.338133
CLP_1d	0
CLP_1d	0
CLP_1d	0.0987333
CLP_1d	0.159533
CLP_1d	0.1636
CLP_1d	0
CLP_1d	0.06
CLP_1d	0.128267
CLP_1d	0.184267
CLP_1d	0.180267
CLP_1d	0
CLP_1d	0.116933
CLP_1d	0.156267
CLP_1d	0.178933
CLP_1d	0.1598
CLP_1d	0
CLP_1d	0
CLP_1d	0
CLP_1d	0
CLP_1d	0.173933
CLP_1d	0
CLP_1d	0
CLP_1d	0
CLP_1d	0
CLP_1d	0
CLP_1d	0.265667
CLP_1d	0
CLP_1d	0.170867
CLP_1d	0
CLP_1d	0
CLP_1d	0.0535333
CLP_1d	0.399067
CLP_1d	0.239067
CLP_1d	0
CLP_1d	0.0901333
CLP_1d	0.171
CLP_1d	0
CLP_1d	0.1298
CLP_1d	0
CLP_1d	0
CLP_1d	0
CLP_1d	0.0768667
CLP_1d	0
CLP_1d	0.189667
CLP_1d	0
CLP_1d	0
CLP_1d	0.102667
CLP_1d	0.0784667
CLP_1d	0.196
CLP_1d	0
CLP_1d	0.1656
CLP_1d	0.181733
CLP_1d	0.2666
CLP_1d	0
CLP_1d	0.1756
CLP_1d	0.395933
CLP_1d	0
CLP_1d	0.314133
CLP_1d	0.104
CLP_1d	0
CLP_1d	0.109733
CLP_1d	0
CLP_1d	0
CLP_1d	0
CLP_1d	0.129333
CLP_1d	0
CLP_1d	0.168733
CLP_1d	0
CLP_1d	0.1074
CLP_1d	0.1058
CLP_1d	0.189
CLP_1d	0
CLP_1d	0.217867
CLP_1d	0
CLP_1d	0.0997333
CLP_1d	0
CLP_1d	0.2678
CLP_1d	0.0996
CLP_1d	0.0426667
CLP_1d	0.2916
CLP_1d	0
CLP_1d	0.072
CLP_1d	0
CLP_1d	0.1412
CLP_1d	0
CLP_1d	0
CLP_1d	0.0342667
CLP_1d	0.413333
CLP_1d	0.176333
CLP_1d	0.0742
CLP_1d	0
CLP_1d	0.1198
CLP_1d	0
CLP_1d	0
CLP_1d	0
CLP_1d	0.109467
CLP_1d	0
CLP_1d	0
CLP_1d	0.348933
CLP_1d	0.293733
CLP_1d	0
CLP_1d	0
CLP_1d	0
CLP_1d	0
CLP_1d	0
CLP_1d	0.347267
CLP_1d	0.178333
CLP_1d	0
CLP_1d	0
CLP_1d	0.1236
CLP_1d	0.1038
CLP_1d	0.125867
CLP_1d	0.0951333
CLP_1d	0.302
CLP_1d	0
CLP_1d	0.122
CLP_1d	0
CLP_1d	0
CLP_1d	0.180267
CLP_1d	0
CLP_1d	0.166533
CLP_1d	0
CLP_1d	0.443467
CLP_1d	0.132
CLP_1d	0
CLP_1d	0
CLP_1d	0
CLP_1d	0
CLP_1d	0
CLP_1d	0.1686
CLP_1d	0.06
CLP_1d	0.1024
CLP_1d	0
CLP_1d	0.182867
CLP_1d	0
CLP_1d	0.0496
CLP_1d	0.0250667
CLP_1d	0.103933
CLP_1d	0
CLP_1d	0.101533
CLP_1d	0.173933
CLP_1d	0
CLP_1d	0.0651333
CLP_1d	0.3412
CLP_1d	0.0604
CLP_1d	0
CLP_1d	0.0932667
CLP_1d	0
CLP_1d	0
CLP_1d	0
CLP_1d	0.346667
CLP_1d	0.279
CLP_1d	0
CLP_1d	0.141133
CLP_1d	0.357067
CLP_1d	0.0880667
CLP_1d	0
CLP_1d	0
CLP_1d	0.157067
CLP_1d	0
CLP_1d	0.492667
CLP_1d	0
CLP_1d	0.166267
CLP_1d	0.131933
CLP_1d	0
CLP_1d	0.112067
CLP_1d	0.3058
CLP_1d	0
CLP_1d	0.369533
CLP_1d	0
CLP_1d	0.265267
CLP_1d	0.154867
CLP_1d	0
CLP_1d	0.0426667
CLP_1d	0.101333
CLP_1d	0
CLP_1d	0
CLP_1d	0
CLP_1d	0
CLP_1d	0.327533
CLP_1d	0.120333
CLP_1d	0.1858
CLP_1d	0
CLP_1d	0.228267
CLP_1d	0
CLP_1d	0
CLP_1d	0.152267
CLP_1d	0.1718
CLP_1d	0.208533
CLP_1d	0.0762667
CLP_1d	0.423133
CLP_1d	0.405733
CLP_1d	0.1198
CLP_1d	0.1604
CLP_1d	0.2514
CLP_1d	0.320533
CLP_1d	0
CLP_1d	0
CLP_1d	0
CLP_1d	0
CLP_1d	0.0604
CLP_1d	0.159933
CLP_1d	0.163333
CLP_1d	0.1312
CLP_1d	0
CLP_1d	0
CLP_1d	0.1136
CLP_1d	0
CLP_1d	0
CLP_1d	0
CLP_1d	0
CLP_1d	0
CLP_1d	0
CLP_1d	0.158267
CLP_1d	0
CLP_1d	0.424933
CLP_1d	0.191733
CLP_1d	0
CLP_1d	0.0347333
CLP_1d	0.193533
CLP_1d	0.0901333
CLP_1d	0
CLP_1d	0
CLP_1d	0
CLP_1d	0
CLP_1d	0
CLP_1d	0
CLP_1d	0.2796
CLP_1d	0.073
CLP_1d	0.275133
CLP_1d	0.3426
CLP_1d	0.2104
CLP_1d	0
CLP_1d	0.1846
CLP_1d	0
CLP_1d	0.1388
CLP_1d	0
CLP_1d	0.135533
CLP_1d	0
CLP_1d	0.0569333
CLP_1d	0
CLP_1d	0
CLP_1d	0.0903333
CLP_1d	0.226
CLP_1d	0.1092
CLP_1d	0.0720667
CLP_1d	0.3722
CLP_1d	0.191067
CLP_1d	0.168933
CLP_1d	0.259
CLP_1d	0
CLP_1d	0.0694667
CLP_1d	0
CLP_1d	0.1586
CLP_1d	0
CLP_1d	0.3426
CLP_1d	0.161333
CLP_1d	0.199067
CLP_1d	0.1112
CLP_1d	0.168
CLP_1d	0.0918667
CLP_1d	0.0502
CLP_1d	0.173267
CLP_1d	0.103467
CLP_1d	0.0872
CLP_1d	0.1364
CLP_1d	0.1728
CLP_1d	0.133267
CLP_1d	0.0790667
CLP_1d	0
CLP_1d	0.0466
CLP_1d	0
CLP_1d	0.0906
CLP_1d	0
CLP_1d	0
CLP_1d	0.1596
CLP_1d	0.102467
CLP_1d	0
CLP_1d	0
CLP_1d	0
CLP_1d	0
CLP_1d	0
CLP_1d	0.249333
CLP_1d	0
CLP_1d	0.221133
CLP_1d	0
CLP_1d	0
CLP_1d	0
CLP_1d	0.446533
CLP_1d	0.175533
CLP_1d	0
CLP_1d	0
CLP_1d	0
CLP_1d	0
CLP_1d	0
CLP_1d	0.0828667
CLP_1d	0
CLP_1d	0.2456
CLP_1d	0.0673333
CLP_1d	0
CLP_1d	0
CLP_1d	0
CLP_1d	0.104067
CLP_1d	0.0924
CLP_1d	0.1866
CLP_1d	0.230867
CLP_1d	0.120733
CLP_1d	0.0534
CLP_1d	0.178867
CLP_1d	0.182
CLP_1d	0
CLP_1d	0
CLP_1d	0.313267
CLP_1d	0
CLP_1d	0
CLP_1d	0
CLP_1d	0.1844
CLP_1d	0.071
CLP_1d	0
CLP_1d	0.180933
CLP_1d	0
CLP_1d	0
CLP_1d	0
CLP_1d	0.192467
CLP_1d	0
CLP_1d	0
CLP_1d	0
CLP_1d	0
CLP_1d	0.105333
CLP_1d	0
CLP_1d	0.461
CLP_1d	0
CLP_1d	0.375133
CLP_1d	0.179733
CLP_1d	0.337867
CLP_1d	0
CLP_1d	0.3352
CLP_1d	0.1374
CLP_1d	0.436267
CLP_1d	0
CLP_1d	0.0896
CLP_1d	0
CLP_1d	0
CLP_1d	0
CLP_1d	0
CLP_1d	0.109733
CLP_1d	0
CLP_1d	0
CLP_1d	0.0533333
CLP_1d	0.183933
CLP_1d	0.116067
CLP_1d	0
CLP_1d	0.183533
CLP_1d	0
CLP_1d	0.187533
CLP_1d	0
CLP_1d	0.175067
CLP_1d	0.257467
CLP_1d	0.0731333
CLP_1d	0.0119333
CLP_1d	0
CLP_1d	0
CLP_1d	0.1834
CLP_1d	0
CLP_1d	0
CLP_1d	0
CLP_1d	0.1486
CLP_1d	0.183933
CLP_1d	0.0381333
CLP_1d	0
CLP_1d	0.0692
CLP_1d	0
CLP_1d	0.201867
CLP_1d	0
CLP_1d	0
CLP_1d	0
CLP_1d	0.1298
CLP_1d	0.176667
CLP_1d	0.0105333
CLP_1d	0
CLP_1d	0.147
CLP_1d	0.066
CLP_1d	0
CLP_1d	0.0673333
CLP_1d	0
CLP_1d	0
CLP_1d	0.0790667
CLP_1d	0
CLP_1d	0.0911333
CLP_1d	0.1456
CLP_1d	0.1406
CLP_1d	0.08
CLP_1d	0.170333
CLP_1d	0
CLP_1d	0.174733
CLP_1d	0.1164
CLP_1d	0.122133
CLP_1d	0
CLP_1d	0
CLP_1d	0.158267
CLP_1d	0
CLP_1d	0
CLP_1d	0
CLP_1d	0
CLP_1d	0.182867
CLP_1d	0.249267
CLP_1d	0
CLP_1d	0.1844
CLP_1d	0
CLP_1d	0.167467
CLP_1d	0.155467
CLP_1d	0
CLP_1d	0
CLP_1d	0.174733
CLP_1d	0
CLP_1d	0.0932
CLP_1d	0
CLP_1d	0
CLP_1d	0
CLP_1d	0.0776667
CLP_1d	0
CLP_1d	0.172933
CLP_1d	0.194133
CLP_1d	0.0494
CLP_1d	0
CLP_1d	0.183667
CLP_1d	0
CLP_1d	0.1886
CLP_1d	0.387333
CLP_1d	0.0920667
CLP_1d	0.188667
CLP_1d	0
CLP_1d	0
CLP_1d	0.1536
CLP_1d	0
CLP_1d	0
CLP_1d	0
CLP_1d	0.0809333
CLP_1d	0
CLP_1d	0.265733
CLP_1d	0.0912667
CLP_1d	0
CLP_1d	0
CLP_1d	0.391533
CLP_1d	0
CLP_1d	0
CLP_1d	0.178667
CLP_1d	0.157267
CLP_1d	0
CLP_1d	0
CLP_1d	0
CLP_1d	0
CLP_1d	0
CLP_1d	0.148667
CLP_1d	0.159133
CLP_1d	0
CLP_1d	0.0951333
CLP_1d	0.181333
CLP_1d	0
CLP_1d	0
CLP_1d	0.260867
CLP_1d	0
CLP_1d	0
CLP_1d	0.457733
CLP_1d	0
CLP_1d	0.159333
CLP_1d	0
CLP_1d	0
CLP_1d	0
CLP_1d	0.071
CLP_1d	0
CLP_1d	0.134267
CLP_1d	0.0910667
CLP_1d	0.3
CLP_1d	0.0753333
CLP_1d	0.3066
CLP_1d	0
CLP_1d	0
CLP_1d	0.184933
CLP_1d	0.194133
CLP_1d	0
CLP_1d	0
CLP_1d	0.123533
CLP_1d	0
CLP_1d	0.1008
CLP_1d	0
CLP_1d	0.322133
CLP_1d	0
CLP_1d	0.1384
CLP_1d	0.157133
CLP_1d	0.421667
CLP_1d	0.256733
CLP_1d	0.137133
CLP_1d	0.0768
CLP_1d	0.184067
CLP_1d	0
CLP_1d	0.322467
CLP_1d	0
CLP_1d	0
CLP_1d	0.0314667
CLP_1d	0.178267
CLP_1d	0.158867
CLP_1d	0.0441333
CLP_1d	0
CLP_1d	0
CLP_1d	0
CLP_1d	0
CLP_1d	0
CLP_1d	0.1718
CLP_1d	0
CLP_1d	0
CLP_1d	0.112533
CLP_1d	0
CLP_1d	0
CLP_1d	0.166333
CLP_1d	0
CLP_1d	0
CLP_1d	0
CLP_1d	0
CLP_1d	0
CLP_1d	0.108867
CLP_1d	0
CLP_1d	0
CLP_1d	0
CLP_1d	0.0622
CLP_1d	0
CLP_1d	0
CLP_1d	0
CLP_1d	0
CLP_1d	0
CLP_1d	0
CLP_1d	0
CLP_1d	0.156067
CLP_1d	0
CLP_1d	0.205333
CLP_1d	0
CLP_1d	0.321867
CLP_1d	0
CLP_1d	0.214933
CLP_1d	0.182667
CLP_1d	0
CLP_1d	0
CLP_1d	0
CLP_1d	0.250067
CLP_1d	0.553733
CLP_1d	0
CLP_1d	0.122267
CLP_1d	0.207867
CLP_1d	0.231333
CLP_1d	0.125467
CLP_1d	0
CLP_1d	0.1552
CLP_1d	0.271867
CLP_1d	0
CLP_1d	0.0889333
CLP_1d	0.0682667
CLP_1d	0
CLP_1d	0
CLP_1d	0
CLP_1d	0.238333
CLP_1d	0.3348
CLP_1d	0.181733
CLP_1d	0
CLP_1d	0.161333
CLP_1d	0
CLP_1d	0.0256667
CLP_1d	0
CLP_1d	0.1344
CLP_1d	0
CLP_1d	0.1854
CLP_1d	0.243467
CLP_1d	0.155133
CLP_1d	0.332
CLP_1d	0
CLP_1d	0
CLP_1d	0.3334
CLP_1d	0.0842667
CLP_1d	0.2128
CLP_1d	0.313867
CLP_1d	0.1624
CLP_1d	0
CLP_1d	0.220533
CLP_1d	0.168867
CLP_1d	0
CLP_1d	0
CLP_1d	0
CLP_1d	0
CLP_1d	0
CLP_1d	0
CLP_1d	0
CLP_1d	0
CLP_1d	0
CLP_1d	0
CLP_1d	0
CLP_1d	0
CLP_1d	0.130067
CLP_1d	0.118667
CLP_1d	0
CLP_1d	0.088
CLP_1d	0
CLP_1d	0.0940667
CLP_1d	0
CLP_1d	0
CLP_1d	0.143467
CLP_1d	0
CLP_1d	0
CLP_1d	0.277467
CLP_1d	0
CLP_1d	0.1728
CLP_1d	0
CLP_1d	0
CLP_1d	0
CLP_1d	0
CLP_1d	0.1526
CLP_1d	0.254533
CLP_1d	0
CLP_1d	0
CLP_1d	0
CLP_1d	0
CLP_1d	0
CLP_1d	0
CLP_1d	0
CLP_1d	0
CLP_1d	0
CLP_1d	0
CLP_1d	0
CLP_1d	0
CLP_1d	0
CLP_1d	0
CLP_1d	0
CLP_1d	0.406267
CLP_1d	0
CLP_1d	0
CLP_1d	0.486533
CLP_1d	0.137333
CLP_1d	0.1184
CLP_1d	0
CLP_1d	0
CLP_1d	0.182733
CLP_1d	0
CLP_1d	0
CLP_1d	0.321333
CLP_1d	0.161667
CLP_1d	0
CLP_1d	0.1974
CLP_1d	0
CLP_1d	0
CLP_1d	0.131467
CLP_1d	0
CLP_1d	0
CLP_1d	0
CLP_1d	0
CLP_1d	0
CLP_1d	0
CLP_1d	0
CLP_1d	0.109067
CLP_1d	0.162867
CLP_1d	0.243467
CLP_1d	0.0314667
CLP_1d	0
CLP_1d	0
CLP_1d	0
CLP_1d	0
CLP_1d	0
CLP_1d	0
CLP_1d	0
CLP_1d	0.0930667
CLP_1d	0
CLP_1d	0.182533
CLP_1d	0
CLP_1d	0
CLP_1d	0.1958
CLP_1d	0.0916
CLP_1d	0
CLP_1d	0.0932
CLP_1d	0
CLP_1d	0.406733
CLP_1d	0
CLP_1d	0.0532
CLP_1d	0
CLP_1d	0.246333
CLP_1d	0
CLP_1d	0
CLP_1d	0
CLP_1d	0.0716667
CLP_1d	0.154667
CLP_1d	0.142267
CLP_1d	0.1468
CLP_1d	0.313867
CLP_1d	0
CLP_1d	0
CLP_1d	0
CLP_1d	0.125467
CLP_1d	0
CLP_1d	0.139333
CLP_1d	0
CLP_1d	0
CLP_1d	0.123467
CLP_1d	0.165733
CLP_1d	0.290267
CLP_1d	0.192333
CLP_1d	0
CLP_1d	0.154267
CLP_1d	0.2986
CLP_1d	0
CLP_1d	0
CLP_1d	0
CLP_1d	0.279
CLP_1d	0
CLP_1d	0.171933
CLP_1d	0
CLP_1d	0.191133
CLP_1d	0
CLP_1d	0
CLP_1d	0
CLP_1d	0
CLP_1d	0
CLP_1d	0.165933
CLP_1d	0
CLP_1d	0.521067
CLP_1d	0.028
CLP_1d	0
CLP_1d	0
CLP_1d	0
CLP_1d	0.105533
CLP_1d	0.0157333
CLP_1d	0.0798
CLP_1d	0.125467
CLP_1d	0
CLP_1d	0
CLP_1d	0
CLP_1d	0
CLP_1d	0.0934667
CLP_1d	0.2606
CLP_1d	0.105467
CLP_1d	0
CLP_1d	0
CLP_1d	0
CLP_1d	0.178667
CLP_1d	0
CLP_1d	0
CLP_1d	0
CLP_1d	0
CLP_1d	0
CLP_1d	0.180267
CLP_1d	0.133333
CLP_1d	0
CLP_1d	0
CLP_1d	0.315533
CLP_1d	0
CLP_1d	0.246467
CLP_1d	0.171067
CLP_1d	0.188733
CLP_1d	0
CLP_1d	0.0963333
CLP_1d	0.0774
CLP_1d	0.0218
CLP_1d	0
CLP_1d	0.12
CLP_1d	0
CLP_1d	0.252867
CLP_1d	0
CLP_1d	0.144533
CLP_1d	0
CLP_1d	0
CLP_1d	0.184867
CLP_1d	0
CLP_1d	0
CLP_1d	0.297
CLP_1d	0.166667
CLP_1d	0
CLP_1d	0
CLP_1d	0
CLP_1d	0.527467
CLP_1d	0
CLP_1d	0
CLP_1d	0.1706
CLP_1d	0
CLP_1d	0
CLP_1d	0.1834
CLP_1d	0.1306
CLP_1d	0.0164
CLP_1d	0
CLP_1d	0
CLP_1d	0.307533
CLP_1d	0.0965333
CLP_1d	0.205067
CLP_1d	0.00153333
CLP_1d	0
CLP_1d	0.181733
CLP_1d	0.0672
CLP_1d	0
CLP_1d	0
CLP_1d	0.3786
CLP_1d	0
CLP_1d	0.180667
CLP_1d	0
CLP_1d	0
CLP_1d	0.158333
CLP_1d	0
CLP_1d	0
CLP_1d	0
CLP_1d	0.172267
CLP_1d	0.0643333
CLP_1d	0.100933
CLP_1d	0
CLP_1d	0.1118
CLP_1d	0.1442
CLP_1d	0
CLP_1d	0
CLP_1d	0.1266
CLP_1d	0
CLP_1d	0.297867
CLP_1d	0
CLP_1d	0.0631333
CLP_1d	0
CLP_1d	0
CLP_1d	0
CLP_1d	0.167133
CLP_1d	0
CLP_1d	0
CLP_1d	0
CLP_1d	0.0933333
CLP_1d	0.113333
CLP_1d	0.0917333
CLP_1d	0
CLP_1d	0
CLP_1d	0
CLP_1d	0
CLP_1d	0
CLP_1d	0
CLP_1d	0.190467
CLP_1d	0
CLP_1d	0.428067
CLP_1d	0.137133
CLP_1d	0
CLP_1d	0
CLP_1d	0.1842
CLP_1d	0
CLP_1d	0
CLP_1d	0.165133
CLP_1d	0.171333
CLP_1d	0.0928
CLP_1d	0
CLP_1d	0
CLP_1d	0.1376
CLP_1d	0
CLP_1d	0.211533
CLP_1d	0.179867
CLP_1d	0.355667
CLP_1d	0.162067
CLP_1d	0.137867
CLP_1d	0
CLP_1d	0
CLP_1d	0.013
CLP_1d	0.219733
CLP_1d	0
CLP_1d	0
CLP_1d	0
CLP_1d	0.13
CLP_1d	0
CLP_1d	0
CLP_1d	0.1394
CLP_1d	0
CLP_1d	0.0338667
CLP_1d	0
CLP_1d	0.157533
CLP_1d	0
CLP_1d	0
CLP_1d	0
CLP_1d	0
CLP_1d	0
CLP_1d	0
CLP_1d	0
CLP_1d	0.1638
CLP_1d	0
CLP_1d	0.1616
CLP_1d	0.073
CLP_1d	0
CLP_1d	0
CLP_1d	0
CLP_1d	0.177933
CLP_1d	0.318933
CLP_1d	0
CLP_1d	0
CLP_1d	0.189733
CLP_1d	0.444
CLP_1d	0
CLP_1d	0
CLP_1d	0
CLP_1d	0
CLP_1d	0
CLP_1d	0
CLP_1d	0
CLP_1d	0
CLP_1d	0
CLP_1d	0.0790667
CLP_1d	0.1298
CLP_1d	0.372467
CLP_1d	0
CLP_1d	0.192467
CLP_1d	0
CLP_1d	0
CLP_1d	0
CLP_1d	0
CLP_1d	0.307067
CLP_1d	0.2892
CLP_1d	0
CLP_1d	0
CLP_1d	0.188533
CLP_1d	0.1696
CLP_1d	0
CLP_1d	0.2166
CLP_1d	0
CLP_1d	0.163533
CLP_1d	0.458133
CLP_1d	0.0837333
CLP_1d	0
CLP_1d	0
CLP_1d	0.166
CLP_1d	0
CLP_1d	0
CLP_1d	0
CLP_1d	0
CLP_1d	0
CLP_1d	0
CLP_1d	0
CLP_1d	0
CLP_1d	0.0742667
CLP_1d	0.270733
CLP_1d	0
CLP_1d	0
CLP_1d	0.0879333
CLP_1d	0.153333
CLP_1d	0.3332
CLP_1d	0
CLP_1d	0.1592
CLP_1d	0
CLP_1d	0
CLP_1d	0.324533
CLP_1d	0
CLP_1d	0
CLP_1d	0
CLP_1d	0
CLP_1d	0.279533
CLP_1d	0
CLP_1d	0.0634667
CLP_1d	0.1038
CLP_1d	0
CLP_1d	0
CLP_1d	0
CLP_1d	0.186067
CLP_1d	0
CLP_1d	0.0534
CLP_1d	0
CLP_1d	0.264333
CLP_1d	0
CLP_1d	0
CLP_1d	0
CLP_1d	0.1474
CLP_1d	0
CLP_1d	0
CLP_1d	0
CLP_1d	0.112933
CLP_1d	0
CLP_1d	0.301733
CLP_1d	0.1494
CLP_1d	0
CLP_1d	0
CLP_1d	0.2088
CLP_1d	0
CLP_1d	0
CLP_1d	0
CLP_1d	0
CLP_1d	0.0967333
CLP_1d	0.0523333
CLP_1d	0.169333
CLP_1d	0.332533
CLP_1d	0
CLP_1d	0.0754
CLP_1d	0.0693333
CLP_1d	0.178733
CLP_1d	0
CLP_1d	0.0854667
CLP_1d	0.143867
CLP_1d	0
CLP_1d	0.116667
CLP_1d	0
CLP_1d	0.1708
CLP_1d	0
CLP_1d	0.179467
CLP_1d	0.146333
CLP_1d	0
CLP_1d	0
CLP_1d	0.1854
CLP_1d	0
CLP_1d	0.0690667
CLP_1d	0.141267
CLP_1d	0.116333
CLP_1d	0
CLP_1d	0.1346
CLP_1d	0
CLP_1d	0
CLP_1d	0.200467
CLP_1d	0.158267
CLP_1d	0
CLP_1d	0.2042
CLP_1d	0
CLP_1d	0
CLP_1d	0
CLP_1d	0
CLP_1d	0
CLP_1d	0.191867
CLP_1d	0
CLP_1d	0.100267
CLP_1d	0
CLP_1d	0
CLP_1d	0.162933
CLP_1d	0
CLP_1d	0
CLP_1d	0.0823333
CLP_1d	0
CLP_1d	0
CLP_1d	0
CLP_1d	0
CLP_1d	0.156733
CLP_1d	0.189067
CLP_1d	0.3016
CLP_1d	0
CLP_1d	0
CLP_1d	0
CLP_1d	0
CLP_1d	0.362267
CLP_1d	0.177733
CLP_1d	0.137467
CLP_1d	0
CLP_1d	0.0995333
CLP_1d	0.1722
CLP_1d	0.481133
CLP_1d	0
CLP_1d	0.0703333
CLP_1d	0
CLP_1d	0
CLP_1d	0
CLP_1d	0
CLP_1d	0
CLP_1d	0.109667
CLP_1d	0.0792667
CLP_1d	0.176067
CLP_1d	0.0425333
CLP_1d	0.162667
CLP_1d	0
CLP_1d	0
CLP_1d	0.052
CLP_1d	0.195267
CLP_1d	0
CLP_1d	0
CLP_1d	0.0887333
CLP_1d	0.219467
CLP_1d	0
CLP_1d	0.238667
CLP_1d	0.1802
CLP_1d	0.260467
CLP_1d	0.0211333
CLP_1d	0
CLP_1d	0.1554
CLP_1d	0
CLP_1d	0.1886
CLP_1d	0
CLP_1d	0.1322
CLP_1d	0.158667
CLP_1d	0.133867
CLP_1d	0.1666
CLP_1d	0.345467
CLP_1d	0.138
CLP_1d	0.0407333
CLP_1d	0
CLP_1d	0.0480667
CLP_1d	0
CLP_1d	0
CLP_1d	0.322867
CLP_1d	0.129733
CLP_1d	0.111133
CLP_1d	0
CLP_1d	0
CLP_1d	0.1642
CLP_1d	0.16
CLP_1d	0
CLP_1d	0
CLP_1d	0
CLP_1d	0
CLP_1d	0.1858
CLP_1d	0
CLP_1d	0.0531333
CLP_1d	0.3056
CLP_1d	0
CLP_1d	0
CLP_1d	0
CLP_1d	0
CLP_1d	0.296133
CLP_1d	0.115067
CLP_1d	0
CLP_1d	0
CLP_1d	0
CLP_1d	0
CLP_1d	0.0783333
CLP_1d	0.0695333
CLP_1d	0
CLP_1d	0
CLP_1d	0.373
CLP_1d	0.0765333
CLP_1d	0
CLP_1d	0
CLP_1d	0
CLP_1d	0.1792
CLP_1d	0
CLP_1d	0
CLP_1d	0.269067
CLP_1d	0
CLP_1d	0.182533
CLP_1d	0
CLP_1d	0.0743333
CLP_1d	0
CLP_1d	0
CLP_1d	0
CLP_1d	0
CLP_1d	0.0795333
CLP_1d	0.0608
CLP_1d	0.182933
CLP_1d	0
CLP_1d	0
CLP_1d	0.105267
CLP_1d	0.1442
CLP_1d	0.159267
CLP_1d	0
CLP_1d	0.312133
CLP_1d	0
CLP_1d	0.1746
CLP_1d	0.193333
CLP_1d	0
CLP_1d	0
CLP_1d	0.0772
CLP_1d	0.158467
CLP_1d	0.0096
CLP_1d	0
CLP_1d	0.160067
CLP_1d	0.454467
CLP_1d	0.414733
CLP_1d	0.341667
CLP_1d	0
CLP_1d	0.170267
CLP_1d	0
CLP_1d	0.00406667
CLP_1d	0
CLP_1d	0.154667
CLP_1d	0
CLP_1d	0
CLP_1d	0
CLP_1d	0
CLP_1d	0.198067
CLP_1d	0.164667
CLP_1d	0.114067
CLP_1d	0
CLP_1d	0
CLP_1d	0.0454
CLP_1d	0
CLP_1d	0.0408
CLP_1d	0
CLP_1d	0
CLP_1d	0.127467
CLP_1d	0
CLP_1d	0
CLP_1d	0.1854
CLP_1d	0.1784
CLP_1d	0
CLP_1d	0
CLP_1d	0.150067
CLP_1d	0
CLP_1d	0
CLP_1d	0
CLP_1d	0.3294
CLP_1d	0
CLP_1d	0.197867
CLP_1d	0.303067
CLP_1d	0.0733333
CLP_1d	0
CLP_1d	0.110933
CLP_1d	0.102333
CLP_1d	0
CLP_1d	0
CLP_1d	0
CLP_1d	0
CLP_1d	0.172867
CLP_1d	0
CLP_1d	0.2192
CLP_1d	0
CLP_1d	0
CLP_1d	0.176067
CLP_1d	0.0741333
CLP_1d	0
CLP_1d	0
CLP_1d	0.0513333
CLP_1d	0
CLP_1d	0.1774
CLP_1d	0.150333
CLP_1d	0
CLP_1d	0.1694
CLP_1d	0
CLP_1d	0
CLP_1d	0
CLP_1d	0
CLP_1d	0.1848
CLP_1d	0.0624
CLP_1d	0.186933
CLP_1d	0
CLP_1d	0.238667
CLP_1d	0
CLP_1d	0
CLP_1d	0
CLP_1d	0
CLP_1d	0
CLP_1d	0.196933
CLP_1d	0
CLP_1d	0
CLP_1d	0
CLP_1d	0.1846
CLP_1d	0
CLP_1d	0.541733
CLP_1d	0.0687333
CLP_1d	0
CLP_1d	0
CLP_1d	0.0989333
CLP_1d	0.292467
CLP_1d	0
CLP_1d	0
CLP_1d	0.161
CLP_1d	0
CLP_1d	0.0863333
CLP_1d	0
CLP_1d	0
CLP_1d	0.0849333
CLP_1d	0.152933
CLP_1d	0
CLP_1d	0
CLP_1d	0.133533
CLP_1d	0.0922667
CLP_1d	0
CLP_1d	0.124533
CLP_1d	0.245
CLP_1d	0
CLP_1d	0.176267
CLP_1d	0
CLP_1d	0
CLP_1d	0
CLP_1d	0
CLP_1d	0.110333
CLP_1d	0
CLP_1d	0.1048
CLP_1d	0.183333
CLP_1d	0.142933
CLP_1d	0.0548
CLP_1d	0.1894
CLP_1d	0
CLP_1d	0
CLP_1d	0
CLP_1d	0
CLP_1d	0
CLP_1d	0
CLP_1d	0.117467
CLP_1d	0.398
CLP_1d	0.131733
CLP_1d	0
CLP_1d	0
CLP_1d	0.104467
CLP_1d	0.290933
CLP_1d	0
CLP_1d	0.0977333
CLP_1d	0
CLP_1d	0.229133
CLP_1d	0
CLP_1d	0.173267
CLP_1d	0
CLP_1d	0.1544
CLP_1d	0
CLP_1d	0
CLP_1d	0
CLP_1d	0.1298
CLP_1d	0
CLP_1d	0
CLP_1d	0
CLP_1d	0.103733
CLP_1d	0
CLP_1d	0.163
CLP_1d	0
CLP_1d	0
CLP_1d	0
CLP_1d	0
CLP_1d	0
CLP_1d	0
CLP_1d	0.1746
CLP_1d	0
CLP_1d	0
CLP_1d	0
CLP_1d	0
CLP_1d	0
CLP_1d	0.134667
CLP_1d	0
CLP_1d	0.0578
CLP_1d	0
CLP_1d	0
CLP_1d	0.164667
CLP_1d	0
CLP_1d	0
CLP_1d	0
CLP_1d	0.144533
CLP_1d	0
CLP_1d	0.1334
CLP_1d	0.170067
CLP_1d	0
CLP_1d	0.169067
CLP_1d	0
CLP_1d	0
CLP_1d	0.0652667
CLP_1d	0
CLP_1d	0.432333
CLP_1d	0
CLP_1d	0.180933
CLP_1d	0.117
CLP_1d	0
CLP_1d	0.111533
CLP_1d	0.182533
CLP_1d	0.2506
CLP_1d	0
CLP_1d	0.0586667
CLP_1d	0
CLP_1d	0.0986
CLP_1d	0
CLP_1d	0.152267
CLP_1d	0
CLP_1d	0.249933
CLP_1d	0.107267
CLP_1d	0.155267
CLP_1d	0.186867
CLP_1d	0
CLP_1d	0
CLP_1d	0
CLP_1d	0.2656
CLP_1d	0.121067
CLP_1d	0.293933
CLP_1d	0
CLP_1d	0.127
CLP_1d	0
CLP_1d	0
CLP_1d	0.2428
CLP_1d	0.162933
CLP_1d	0
CLP_1d	0.2444
CLP_1d	0
CLP_1d	0.193733
CLP_1d	0
CLP_1d	0
CLP_1d	0
CLP_1d	0
CLP_1d	0
CLP_1d	0
CLP_1d	0
CLP_1d	0.1688
CLP_1d	0
CLP_1d	0
CLP_1d	0
CLP_1d	0
CLP_1d	0
CLP_1d	0.0380667
CLP_1d	0
CLP_1d	0
CLP_1d	0
CLP_1d	0
CLP_1d	0.143133
CLP_1d	0.167333
CLP_1d	0.165067
CLP_1d	0
CLP_1d	0.199733
CLP_1d	0
CLP_1d	0.346133
CLP_1d	0
CLP_1d	0
CLP_1d	0.3076
CLP_1d	0.0671333
CLP_1d	0.4522
CLP_1d	0.1294
CLP_1d	0.0523333
CLP_1d	0
CLP_1d	0
CLP_1d	0
CLP_1d	0.171867
CLP_1d	0
CLP_1d	0
CLP_1d	0
CLP_1d	0
CLP_1d	0
CLP_1d	0
CLP_1d	0
CLP_1d	0
CLP_1d	0.135733
CLP_1d	0.179067
CLP_1d	0.180667
CLP_1d	0
CLP_1d	0
CLP_1d	0.168
CLP_1d	0.1766
CLP_1d	0
CLP_1d	0.162133
CLP_1d	0
CLP_1d	0.309867
CLP_1d	0
CLP_1d	0
CLP_1d	0.132067
CLP_1d	0
CLP_1d	0
CLP_1d	0
CLP_1d	0.0970667
CLP_1d	0.0914667
CLP_1d	0
CLP_1d	0
CLP_1d	0
CLP_1d	0.0848667
CLP_1d	0
CLP_1d	0.0042
CLP_1d	0.115933
CLP_1d	0
CLP_1d	0.344467
CLP_1d	0
CLP_1d	0
CLP_1d	0.236133
CLP_1d	0.140133
CLP_1d	0
CLP_1d	0.1916
CLP_1d	0.105067
CLP_1d	0.169467
CLP_1d	0
CLP_1d	0
CLP_1d	0.0838667
CLP_1d	0.307467
CLP_1d	0.1748
CLP_1d	0
CLP_1d	0
CLP_1d	0.241
CLP_1d	0.175733
CLP_1d	0
CLP_1d	0
CLP_1d	0.152933
CLP_1d	0
CLP_1d	0
CLP_1d	0
CLP_1d	0
CLP_1d	0.1484
CLP_1d	0
CLP_1d	0
CLP_1d	0.136733
CLP_1d	0
CLP_1d	0.0918
CLP_1d	0
CLP_1d	0.168067
CLP_1d	0.0400667
CLP_1d	0.492467
CLP_1d	0
CLP_1d	0
CLP_1d	0.2676
CLP_1d	0
CLP_1d	0
CLP_1d	0.068
CLP_1d	0.0681333
CLP_1d	0
CLP_1d	0
CLP_1d	0
CLP_1d	0.174133
CLP_1d	0.2856
CLP_1d	0.2754
CLP_1d	0
CLP_1d	0
CLP_1d	0
CLP_1d	0.438733
CLP_1d	0.169
CLP_1d	0
CLP_1d	0
CLP_1d	0
CLP_1d	0
CLP_1d	0
CLP_1d	0
CLP_1d	0.1358
CLP_1d	0.1844
CLP_1d	0
CLP_1d	0.1184
CLP_1d	0
CLP_1d	0.275733
CLP_1d	0
CLP_1d	0
CLP_1d	0.1054
CLP_1d	0.187
CLP_1d	0.361667
CLP_1d	0.120333
CLP_1d	0.0695333
CLP_1d	0
CLP_1d	0
CLP_1d	0.166267
CLP_1d	0.303467
CLP_1d	0.104733
CLP_1d	0
CLP_1d	0.138133
CLP_1d	0
CLP_1d	0
CLP_1d	0
CLP_1d	0
CLP_1d	0.333133
CLP_1d	0
CLP_1d	0
CLP_1d	0.1642
CLP_1d	0
CLP_1d	0.0785333
CLP_1d	0
CLP_1d	0
CLP_1d	0
CLP_1d	0
CLP_1d	0
CLP_1d	0.277467
CLP_1d	0.117267
CLP_1d	0
CLP_1d	0.134333
CLP_1d	0
CLP_1d	0
CLP_1d	0
CLP_1d	0.0433333
CLP_1d	0
CLP_1d	0.121667
CLP_1d	0
CLP_1d	0
CLP_1d	0
CLP_1d	0
CLP_1d	0.116333
CLP_1d	0
CLP_1d	0
CLP_1d	0
CLP_1d	0.127933
CLP_1d	0.152067
CLP_1d	0
CLP_1d	0.082
CLP_1d	0.272267
CLP_1d	0
CLP_1d	0.158333
CLP_1d	0
CLP_1d	0.0432667
CLP_1d	0.169067
CLP_1d	0
CLP_1d	0
CLP_1d	0
CLP_1d	0.00846667
CLP_1d	0
CLP_1d	0
CLP_1d	0.1042
CLP_1d	0
CLP_1d	0
CLP_1d	0
CLP_1d	0
CLP_1d	0
CLP_1d	0.0954667
CLP_1d	0.1454
CLP_1d	0
CLP_1d	0
CLP_1d	0.0448
CLP_1d	0.0946
CLP_1d	0
CLP_1d	0
CLP_1d	0.0859333
CLP_1d	0
CLP_1d	0.222533
CLP_1d	0
CLP_1d	0
CLP_1d	0
CLP_1d	0
CLP_1d	0
CLP_1d	0
CLP_1d	0.2794
CLP_1d	0.167267
CLP_1d	0
CLP_1d	0.165733
CLP_1d	0
CLP_1d	0
CLP_1d	0.101733
CLP_1d	0
CLP_1d	0
CLP_1d	0
CLP_1d	0
CLP_1d	0
CLP_1d	0
CLP_1d	0.109733
CLP_1d	0.3966
CLP_1d	0
CLP_1d	0.153933
CLP_1d	0.159
CLP_1d	0.093
CLP_1d	0
CLP_1d	0
CLP_1d	0
CLP_1d	0
CLP_1d	0
CLP_1d	0
CLP_1d	0.169333
CLP_1d	0
CLP_1d	0
CLP_1d	0.0777333
CLP_1d	0.1688
CLP_1d	0.2578
CLP_1d	0
CLP_1d	0
CLP_1d	0
CLP_1d	0
CLP_1d	0
CLP_1d	0.132733
CLP_1d	0.3482
CLP_1d	0.172
CLP_1d	0.122133
CLP_1d	0.2208
CLP_1d	0.0892
CLP_1d	0
CLP_1d	0
CLP_1d	0
CLP_1d	0
CLP_1d	0
CLP_1d	0
CLP_1d	0
CLP_1d	0.1694
CLP_1d	0.0444667
CLP_1d	0
CLP_1d	0.265
CLP_1d	0
CLP_1d	0.200733
CLP_1d	0
CLP_1d	0.127667
CLP_1d	0
CLP_1d	0
CLP_1d	0
CLP_1d	0
CLP_1d	0.1306
CLP_1d	0.1378
CLP_1d	0.3004
CLP_1d	0.244333
CLP_1d	0.0805333
CLP_1d	0
CLP_1d	0.0703333
CLP_1d	0
CLP_1d	0.0530667
CLP_1d	0
CLP_1d	0
CLP_1d	0
CLP_1d	0
CLP_1d	0
CLP_1d	0.107933
CLP_1d	0.327267
CLP_1d	0.177133
CLP_1d	0
CLP_1d	0
CLP_1d	0
CLP_1d	0
CLP_1d	0
CLP_1d	0
CLP_1d	0.241333
CLP_1d	0
CLP_1d	0.1032
CLP_1d	0
CLP_1d	0
CLP_1d	0
CLP_1d	0.0258667
CLP_1d	0.1554
CLP_1d	0.098
CLP_1d	0.200067
CLP_1d	0.245
CLP_1d	0
CLP_1d	0
CLP_1d	0
CLP_1d	0
CLP_1d	0.1816
CLP_1d	0
CLP_1d	0
CLP_1d	0.153733
CLP_1d	0
CLP_1d	0.191733
CLP_1d	0
CLP_1d	0.310533
CLP_1d	0
CLP_1d	0
CLP_1d	0.1886
CLP_1d	0
CLP_1d	0
CLP_1d	0
CLP_1d	0
CLP_1d	0
CLP_1d	0
CLP_1d	0.188933
CLP_1d	0
CLP_1d	0.185867
CLP_1d	0
CLP_1d	0
CLP_1d	0
CLP_1d	0.178933
CLP_1d	0
CLP_1d	0.0792667
CLP_1d	0
CLP_1d	0
CLP_1d	0
CLP_1d	0
CLP_1d	0
CLP_1d	0
CLP_1d	0.190267
CLP_1d	0
CLP_1d	0.3234
CLP_1d	0
CLP_1d	0.104333
CLP_1d	0
CLP_1d	0.119933
CLP_1d	0
CLP_1d	0
CLP_1d	0
CLP_1d	0.274133
CLP_1d	0
CLP_1d	0
CLP_1d	0
CLP_1d	0.236667
CLP_1d	0.1716
CLP_1d	0.180533
CLP_1d	0
CLP_1d	0.0916667
CLP_1d	0.183267
CLP_1d	0.427933
CLP_1d	0.071
CLP_1d	0.1876
CLP_1d	0
CLP_1d	0.268
CLP_1d	0.178333
CLP_1d	0.1752
CLP_1d	0.0956
CLP_1d	0
CLP_1d	0.1118
CLP_1d	0
CLP_1d	0.0920667
CLP_1d	0
CLP_1d	0
CLP_1d	0
CLP_1d	0.0177333
CLP_1d	0
CLP_1d	0
CLP_1d	0
CLP_1d	0
CLP_1d	0.0938
CLP_1d	0
CLP_1d	0
CLP_1d	0
CLP_1d	0
CLP_1d	0.127467
CLP_1d	0
CLP_1d	0
CLP_1d	0
CLP_1d	0.164333
CLP_1d	0
CLP_1d	0
CLP_1d	0.0482
CLP_1d	0
CLP_1d	0.1318
CLP_1d	0.168933
CLP_1d	0
CLP_1d	0
CLP_1d	0.168733
CLP_1d	0.104933
CLP_1d	0
CLP_1d	0
CLP_1d	0.068
CLP_1d	0.1812
CLP_1d	0.406267
CLP_1d	0
CLP_1d	0.189133
CLP_1d	0.186133
CLP_1d	0.0960667
CLP_1d	0.1692
CLP_1d	0
CLP_1d	0
CLP_1d	0
CLP_1d	0
CLP_1d	0
CLP_1d	0.122067
CLP_1d	0
CLP_1d	0.363133
[truncated: 10,421 more rows]

## Sheet: Figure 2H
celltype	Healthy	CLP-1d	CLP-7d
CD4_NaiveLike	1243	379	328
CD8_EarlyActiv	143	278	82
CD8_EffectorMemory	133	154	202
CD8_NaiveLike	942	301	209
CD8_Tex	5	7	47
Th1	277	833	665
Treg	4	13	27

## Sheet: Figure 3C
CD4 percentage in T lymphocyte
Control	CLP	2-hit
48.23	40.98	49.32
41.98	45.32	48.11
47.63	48.79	51.48
CD8 percentage in T lymphocyte
Control	CLP	2-hit
16.96	13.64	7.96
15.93	13.44	9.2
23.62	12.95	7.83
27.78	13.67	7.98
19.36	12.48	8.35

## Sheet: Figure 3D
Kaplan‒Meier survival analysis of septic mice
Days elapsed	2-hit+anti-CD8	2-hit+IgG	2-hit+CD8+T	2-hit+saline
0	16	24	37	65
1	16	24	37	65
2	14	20	33	54
3	12	18	31	47
4	5	14	27	33
5	4		24	26
6	3	10		21

[truncated: 30 more sheets: Figure 3E, Figure 3F, Figure 4A, Figure 4B, Figure 4D, Figure 4E, Figure 4F, Figure 5B, Figure 5C, Figure 5D, Figure5E, Figure 5F, Figure 5G, Figure 5H, Figure 5I, Figure 6C, Figure 6D, Figure 6E, Figure 6F, Figure 6G …]
